# Supplementary material for: Connecting genetics and gene expression data for target prioritisation and drug repositioning
Source: BioData Min. 2018 May 31;11:7. doi: 10.1186/s13040-018-0171-y (PMC5984374; doi:10.1186/s13040-018-0171-y)
Supplement: Supplementary file 1 — Table S1. List of diseases with a significant overlap between genes differentially expressed and genes genetically associated with disease. Results are filtered for adjusted p-value < 0.05. (CSV 9 kb) [file 13040_2018_171_MOESM1_ESM.csv]

efo.id.opentargets.degs	efo.term.opentargets.degs	efo.id.stopgap	efo.term.stopgap	set1	set2	overlap	universe	odds.ratio	p.value	p.adjusted	same.disease
EFO_0000384	Crohn's disease	EFO_0000384	Crohn's disease	2504	3430	453	64102	4.34900448596089	1.84188724728123e-120	2.87391523358734e-118	TRUE
EFO_0000685	rheumatoid arthritis	EFO_0000685	rheumatoid arthritis	1422	3417	282	64102	4.69812830518825	9.51238919603264e-84	8.77610556475531e-82	TRUE
EFO_0003885	multiple sclerosis	EFO_0003885	multiple sclerosis	1437	4889	338	64102	3.92754030214411	5.43623994210611e-80	4.72999874155815e-78	TRUE
EFO_0000729	ulcerative colitis	EFO_0000729	non-active ulcerative colitis	2085	1773	226	64102	4.75110619951007	4.94650557900965e-70	3.627077023472e-68	TRUE
EFO_0000676	psoriasis	EFO_0000676	Psoriasis	3659	1693	297	64102	3.73603996057767	2.5572023455117e-68	1.81984804279763e-66	TRUE
EFO_0000676	psoriasis	EFO_0000676	Inflammatory skin disease	3659	1693	297	64102	3.73603996057767	2.5572023455117e-68	1.81984804279763e-66	TRUE
EFO_0004211	Hypertriglyceridemia	EFO_0004211	Hypertriglyceridemia	1125	3627	223	64102	4.32656525453127	1.76115117882285e-61	1.0963438431138e-59	TRUE
EFO_0000673	prostate adenocarcinoma	EFO_0000673	prostatic neoplasms	2039	3249	279	64102	3.15396479272844	4.87698253877189e-52	2.47160481427782e-50	TRUE
EFO_0000756	melanoma	EFO_0000756	melanoma	4680	451	116	64102	4.4827765591103	1.5298678405521e-33	4.83156588304905e-32	TRUE
EFO_0000274	atopic eczema	EFO_0000274	atopic dermatitis	2662	526	90	64102	4.89541232239026	3.36197068816488e-30	9.49084796793586e-29	TRUE
EFO_0000253	amyotrophic lateral sclerosis	EFO_0000253	amyotrophic lateral sclerosis	1156	2437	126	64102	3.20951429034463	5.6853112825334e-26	1.3817743468887e-24	TRUE
EFO_0000519	glioblastoma multiforme	EFO_0000519	glioblastoma	5057	283	80	64102	4.65906211210188	2.36867444226337e-24	5.40756285526017e-23	TRUE
EFO_0001645	coronary heart disease	EFO_0001645	coronary heart disease	407	2120	59	64102	5.07030097697718	2.2177910450911e-21	4.48940980445126e-20	TRUE
EFO_0001359	type I diabetes mellitus	EFO_0001359	Pediatric autoimmune diseases	280	5458	77	64102	4.11975050750932	1.05678635429331e-20	2.07597399378566e-19	TRUE
EFO_0001359	type I diabetes mellitus	EFO_0001359	diabetes mellitus type 1	280	5458	77	64102	4.11975050750932	1.05678635429331e-20	2.07597399378566e-19	TRUE
EFO_0001359	type I diabetes mellitus	EFO_0001359	Type 1 diabetes and autoimmune thyroid diseases	280	5458	77	64102	4.11975050750932	1.05678635429331e-20	2.07597399378566e-19	TRUE
EFO_0000182	hepatocellular carcinoma	EFO_0000182	hepatocellular carcinoma, satellite nodules	5717	599	126	64102	2.75914103795605	8.83345474093149e-20	1.66271611931548e-18	TRUE
EFO_0000270	asthma	EFO_0000270	asthma	1021	2121	96	64102	3.12907496621037	9.80629446924765e-20	1.84382153271384e-18	TRUE
EFO_0001378	multiple myeloma	EFO_0001378	multiple myeloma	2586	596	76	64102	3.55157524055279	1.31133689192018e-18	2.33890907935926e-17	TRUE
EFO_0003758	autism	EFO_0003758	Autistic disorder of childhood onset	1000	5501	170	64102	2.21947793768491	6.75480400269319e-18	1.15941468134913e-16	TRUE
EFO_0000249	Alzheimers disease	EFO_0000249	Alzheimer's disease	420	3757	73	64102	3.42605044449558	8.37581271640875e-17	1.3559385390553e-15	TRUE
EFO_0003060	non-small cell lung carcinoma	EFO_0003060	non-small cell lung carcinoma	3460	225	47	64102	4.67754322192589	1.09578013371045e-15	1.65356960124883e-14	TRUE
EFO_0002508	Parkinson's disease	EFO_0002508	parkinson disease	195	3371	40	64102	4.69346312952558	1.15618459408869e-13	1.54749086843515e-12	TRUE
EFO_0004252	nasopharyngeal neoplasm	EFO_0004252	nasopharyngeal neoplasms	1000	671	41	64102	4.23886810117664	2.2777485866427e-13	2.99650480731662e-12	TRUE
EFO_0000095	chronic lymphocytic leukemia	EFO_0000095	B cell chronic lymphocytic leukemia	3515	345	54	64102	3.23274824889051	4.32252690066008e-12	5.20046751084794e-11	TRUE
EFO_0000621	neuroblastoma	EFO_0000621	neuroblastoma	2190	594	54	64102	2.87312370409991	1.17214368243783e-10	1.26843591613487e-09	TRUE
EFO_0001073	obesity	EFO_0001073	Adiposity	161	7209	48	64102	3.36828317950035	1.4102786358604e-10	1.51352110810974e-09	TRUE
EFO_0001073	obesity	EFO_0001073	obesity	161	7209	48	64102	3.36828317950035	1.4102786358604e-10	1.51352110810974e-09	TRUE
EFO_0004246	mucocutaneous lymph node syndrome	EFO_0004246	mucocutaneous lymph node syndrome	1498	691	46	64102	3.04310976847337	3.82143849836646e-10	3.94450841513436e-09	TRUE
EFO_0003767	inflammatory bowel disease	EFO_0003767	Inflammatory bowel disease	577	1438	39	64102	3.21898527833863	1.75046042995919e-09	1.69894402640289e-08	TRUE
EFO_0000649	periodontitis	EFO_0000649	Chronic periodontitis	331	617	18	64102	6.06440243152459	5.41025175723873e-09	5.03184662470703e-08	TRUE
EFO_0000649	periodontitis	EFO_0000649	Periodontal microbiota	331	617	18	64102	6.06440243152459	5.41025175723873e-09	5.03184662470703e-08	TRUE
EFO_0000649	periodontitis	EFO_0000649	Periodontitis	331	617	18	64102	6.06440243152459	5.41025175723873e-09	5.03184662470703e-08	TRUE
EFO_0000702	small cell lung carcinoma	EFO_0000702	small cell lung carcinoma	3059	116	23	64102	4.96457567076207	5.76642917859622e-09	5.35280644919838e-08	TRUE
EFO_0001060	celiac disease	EFO_0001060	Celiac disease	300	1164	23	64102	4.55979564221384	9.68678520008038e-09	8.80383560387799e-08	TRUE
Orphanet_3389	Tuberculosis	Orphanet_3389	Tuberculosis	1000	623	31	64102	3.37791093199673	2.39231951544759e-08	2.09800045923734e-07	TRUE
EFO_0002690	systemic lupus erythematosus	EFO_0002690	Systemic lupus erythematosus and Systemic sclerosis	56	1452	11	64102	10.6157289605258	4.54036004896125e-08	3.8721149805307e-07	TRUE
EFO_0000403	diffuse large B-cell lymphoma	EFO_0000403	Event free survival in diffuse large B-cell lymphoma treated with immunochemotherapy	3432	165	28	64102	3.63431995465823	6.13764432592645e-08	5.17222126825403e-07	TRUE
EFO_0000403	diffuse large B-cell lymphoma	EFO_0000403	diffuse large B-cell lymphoma	3432	165	28	64102	3.63431995465823	6.13764432592645e-08	5.17222126825403e-07	TRUE
Orphanet_797	Sarcoidosis	Orphanet_797	Sarcoidosis	487	1078	27	64102	3.49388537978332	9.64787789103108e-08	7.9690507977843e-07	TRUE
EFO_0000764	HIV infection	EFO_0000764	hiv infection	294	1866	27	64102	3.40743411598751	1.91034526090445e-07	1.53172604215183e-06	TRUE
EFO_0000181	head and neck squamous cell carcinoma	EFO_0000181	carcinoma, squamous cell	204	985	15	64102	5.14793131272868	7.65316558175545e-07	5.74251320893098e-06	TRUE
Orphanet_586	Cystic fibrosis	Orphanet_586	cystic fibrosis	1865	168	18	64102	4.03367647461822	2.28943668421055e-06	1.62689431879223e-05	TRUE
EFO_0000279	azoospermia	EFO_0000279	azoospermia	2512	196	23	64102	3.28040077154848	3.10841913554542e-06	2.17470491346049e-05	TRUE
EFO_0003047	hepatitis C infection	EFO_0003047	hepatitis c	1620	256	20	64102	3.29678546456072	9.98226184568408e-06	6.55275985815181e-05	TRUE
EFO_0000681	renal cell carcinoma	EFO_0000681	carcinoma, renal cell	1690	82	11	64102	5.7521415207159	1.04383436409002e-05	6.8337284372756e-05	TRUE
EFO_0000341	chronic obstructive pulmonary disease	EFO_0000341	Chronic obstructive pulmonary disease (moderate to severe)	224	420	9	64102	6.46353046417571	1.96927339811569e-05	0.000123931844577194	TRUE
EFO_0000474	epilepsy	EFO_0000474	epilepsy	688	631	19	64102	2.91427080249928	6.86104698367709e-05	0.000398152381973339	TRUE
EFO_0000289	bipolar disorder	EFO_0000289	Suicide attempts in bipolar disorder	44	5835	13	64102	4.19488704999797	0.000100527925032948	0.000567660562508955	TRUE
EFO_0000289	bipolar disorder	EFO_0000289	Bipolar disorder	44	5835	13	64102	4.19488704999797	0.000100527925032948	0.000567660562508955	TRUE
EFO_0003778	psoriatic arthritis	EFO_0003778	Psoriatic arthritis	678	305	12	64102	3.88209516976226	0.000117219791918307	0.000653754494799577	TRUE
EFO_0000574	lymphoma	EFO_0000574	lymphoma	1000	99	8	64102	5.58435756516875	0.00016723833464566	0.000908957659697886	TRUE
EFO_0000284	benign prostatic hyperplasia	EFO_0000284	benign prostatic hyperplasia	1000	359	16	64102	2.97499827014458	0.000200041945939611	0.00107209841693596	TRUE
HP_0001873	thrombocytopenia	HP_0001873	thrombocytopenia	660	833	20	64102	2.40714113562289	0.000500633830826771	0.0024952763714935	TRUE
EFO_0001065	endometriosis	EFO_0001065	Endometriosis	356	627	11	64102	3.26745549375994	0.000872452350254132	0.00414135388080697	TRUE
EFO_0000768	idiopathic pulmonary fibrosis	EFO_0000768	pulmonary fibrosis	940	396	15	64102	2.67194764366019	0.000883184603094193	0.00418818228085285	TRUE
EFO_0003898	ankylosing spondylitis	EFO_0003898	Ankylosing spondylitis	886	258	11	64102	3.20475124640299	0.00103784968592209	0.0048498309421699	TRUE
EFO_0002609	chronic childhood arthritis	EFO_0002609	Arthritis (juvenile idiopathic)	106	326	4	64102	7.75400790513522	0.00217079905792512	0.00946471210612302	TRUE
EFO_0004244	interstitial lung disease	EFO_0004244	Interstitial lung disease	372	106	4	64102	6.77936279630767	0.00348214451526026	0.0144448057163106	TRUE
EFO_0003834	cutaneous lupus erythematosus	EFO_0003834	Cutaneous lupus erythematosus	1000	6	2	64102	31.5994872361609	0.00349808579651487	0.0145009722813822	TRUE
EFO_0000326	central nervous system cancer	EFO_0000326	Glioma	1281	320	14	64102	2.25731451897599	0.0055657451295456	0.0218717918718262	TRUE
EFO_0004208	Vitiligo	EFO_0004208	Vitiligo	106	451	4	64102	5.57475434872479	0.00683424032877546	0.0262084826630749	TRUE
