# Supplementary material for: Connecting genetics and gene expression data for target prioritisation and drug repositioning
Source: BioData Min. 2018 May 31;11:7. doi: 10.1186/s13040-018-0171-y (PMC5984374; doi:10.1186/s13040-018-0171-y)
Supplement: Supplementary file 2 — Table S2. List of current drug indications with a significant overlap between genes significantly up- or down-regulated after drug treatment and GWAS hits. Results are filtered for adjusted p-value < 0.05. (CSV 119 kb) [file 13040_2018_171_MOESM2_ESM.csv]

chembl.id	chembl.name	efo.id	efo.term	set1	set2	overlap	universe	odds.ratio	p.value	existing.indication	p.adjusted
CHEMBL1421	DASATINIB	EFO_0000673	prostate adenocarcinoma	4246	3249	676	64102	4.21554382208393	5.4362678688507e-167	TRUE	1.817109266703e-164
CHEMBL1751	DIGOXIN	EFO_0000537	hypertension	1932	6014	553	64102	4.16438774385254	5.10825935469882e-133	TRUE	9.43878301150377e-131
CHEMBL1421	DASATINIB	EFO_0003869	breast neoplasm	4246	2205	471	64102	4.18204586280208	1.44645806855762e-118	TRUE	2.10873125692177e-116
CHEMBL1751	DIGOXIN	EFO_0000685	rheumatoid arthritis	1932	3417	377	64102	4.71546351003532	1.96551522023894e-110	TRUE	2.55430922798302e-108
CHEMBL217092	SARACATINIB	EFO_0000249	Alzheimers disease	2438	3757	449	64102	3.9822982287649	5.19843166487197e-108	TRUE	6.47230908878901e-106
CHEMBL1064	SIMVASTATIN	EFO_0000537	hypertension	1206	6014	374	64102	4.5633287245475	1.15468805601072e-100	TRUE	1.26190908978315e-98
CHEMBL180022	NERATINIB	EFO_0003869	breast neoplasm	3106	2205	365	64102	4.28102723429883	2.85221954841002e-97	TRUE	2.96427103066899e-95
CHEMBL98	VORINOSTAT	EFO_0000764	HIV infection	4984	1866	428	64102	3.76765879602038	4.04645374927711e-95	TRUE	4.08526667299467e-93
CHEMBL809	SERTRALINE	EFO_0000537	hypertension	1061	6014	334	64102	4.63948449555225	8.73370609430654e-92	TRUE	8.46063525754591e-90
CHEMBL502835	NINTEDANIB	EFO_0000673	prostate adenocarcinoma	2163	3249	351	64102	3.94644149333956	1.53650416128027e-85	TRUE	1.36874299265069e-83
CHEMBL865	VALDECOXIB	EFO_0000685	rheumatoid arthritis	1757	3417	319	64102	4.24231159495424	1.18777869165634e-84	TRUE	1.03449668796196e-82
CHEMBL255863	NILOTINIB	EFO_0000249	Alzheimers disease	2045	3757	367	64102	3.78527105487747	2.09643702672618e-84	TRUE	1.82161720805874e-82
CHEMBL1484	NICARDIPINE	EFO_0000537	hypertension	897	6014	292	64102	4.84845453382375	4.21008402316752e-84	TRUE	3.63689505167807e-82
CHEMBL1064	SIMVASTATIN	EFO_0000289	bipolar disorder	1206	5835	342	64102	4.13669392965615	6.36759148297515e-84	TRUE	5.43736623698701e-82
CHEMBL1491	AMLODIPINE	EFO_0000537	hypertension	1133	6014	333	64102	4.19764755117894	9.48024402943457e-83	TRUE	7.9310203856166e-81
CHEMBL809	SERTRALINE	EFO_0003758	autism	1061	5501	298	64102	4.34160424865836	5.38061428792856e-78	TRUE	4.11616993026535e-76
CHEMBL1064	SIMVASTATIN	EFO_0004211	Hypertriglyceridemia	1206	3627	257	64102	4.7832344378392	9.52746693952758e-78	TRUE	7.26603992032522e-76
CHEMBL2103882	TIVANTINIB	EFO_0000673	prostate adenocarcinoma	1591	3249	275	64102	4.18321397716125	9.78660646937426e-73	TRUE	6.82533019793155e-71
CHEMBL1423	PIMOZIDE	EFO_0000692	schizophrenia	1360	5048	317	64102	3.72641415935304	1.22908957298547e-70	TRUE	8.28379580048926e-69
CHEMBL1064	SIMVASTATIN	HP_0003124	hypercholesterolemia	1206	4983	292	64102	3.96422082181376	3.13720314014112e-70	TRUE	2.09349063861665e-68
CHEMBL255863	NILOTINIB	EFO_0002508	Parkinson's disease	2045	3371	312	64102	3.472148977072	1.49025088362685e-65	TRUE	9.16189451694535e-64
CHEMBL809	SERTRALINE	EFO_0000289	bipolar disorder	1061	5835	287	64102	3.84207203173637	1.74742196424653e-65	TRUE	1.07340601702743e-63
CHEMBL809	SERTRALINE	EFO_0003761	unipolar depression	1061	4304	240	64102	4.24220345545798	1.15905077552236e-63	TRUE	6.88058902381096e-62
CHEMBL121	ROSIGLITAZONE	EFO_0000692	schizophrenia	1109	5048	263	64102	3.78127549246723	3.25654900058841e-60	TRUE	1.80337476558704e-58
CHEMBL83	TAMOXIFEN	EFO_0000289	bipolar disorder	858	5835	241	64102	4.0256680018831	2.22967875655363e-58	TRUE	1.18096582533949e-56
CHEMBL189963	PALBOCICLIB	EFO_0003869	breast neoplasm	2222	2205	244	64102	3.76928318601635	2.4977695722923e-58	TRUE	1.3220184815403e-56
CHEMBL1491	AMLODIPINE	EFO_0003761	unipolar depression	1133	4304	240	64102	3.89571312002198	5.14043760529648e-58	TRUE	2.71106021678057e-56
CHEMBL1789941	RUXOLITINIB	EFO_0000685	rheumatoid arthritis	1263	3417	225	64102	4.05050582301788	5.29355237222633e-58	TRUE	2.78982992742226e-56
CHEMBL193	NIFEDIPINE	EFO_0000537	hypertension	663	6014	209	64102	4.57046126887378	9.91708682843206e-58	TRUE	5.18968567068971e-56
CHEMBL554	LAPATINIB	EFO_0003869	breast neoplasm	1865	2205	217	64102	3.99047517781894	5.3410663738671e-56	TRUE	2.67431734327131e-54
CHEMBL1496	ROSUVASTATIN	EFO_0000537	hypertension	568	6014	188	64102	4.90030998077373	1.15873547058726e-55	TRUE	5.77073594596832e-54
CHEMBL1513	IRBESARTAN	HP_0003124	hypercholesterolemia	956	4983	230	64102	3.89151782305561	7.0990141460388e-55	TRUE	3.47252699213454e-53
CHEMBL521686	OLAPARIB	EFO_0000673	prostate adenocarcinoma	1599	3249	245	64102	3.58367641390974	1.35351212440735e-54	TRUE	6.55168735757648e-53
CHEMBL1513	IRBESARTAN	EFO_0000537	hypertension	956	6014	255	64102	3.62466887706912	1.74519388194418e-54	TRUE	8.43112708396273e-53
CHEMBL121	ROSIGLITAZONE	EFO_0000249	Alzheimers disease	1109	3757	213	64102	3.98779112413318	8.41016053538713e-54	TRUE	3.99025551488748e-52
CHEMBL1908360	EVEROLIMUS	EFO_0003869	breast neoplasm	1590	2205	194	64102	4.18070113851706	3.49258015314446e-53	TRUE	1.63203343995016e-51
CHEMBL191	LOSARTAN	EFO_0000537	hypertension	509	6014	173	64102	5.09058645373784	3.59634311258e-53	TRUE	1.67840654508804e-51
CHEMBL1908391	Masitinib	EFO_0003885	multiple sclerosis	735	4889	188	64102	4.28909048902937	2.14537602286651e-50	TRUE	9.35906100980655e-49
CHEMBL108	CARBAMAZEPINE	EFO_0000289	bipolar disorder	728	5835	205	64102	4.02051343991951	5.51901051921023e-50	TRUE	2.37827047373981e-48
CHEMBL1263	SALMETEROL	EFO_0001073	obesity	706	7209	225	64102	3.77797388037843	2.35494065761816e-49	TRUE	1.00142333236995e-47
CHEMBL1456	MYCOPHENOLATE MOFETIL	EFO_0000537	hypertension	712	6014	203	64102	3.95117237216453	2.09945970263799e-48	TRUE	8.70823964417285e-47
CHEMBL121	ROSIGLITAZONE	EFO_0000673	prostate adenocarcinoma	1109	3249	187	64102	3.96974067373713	7.90544831738798e-48	TRUE	3.24999330964972e-46
CHEMBL1491	AMLODIPINE	EFO_0000378	coronary artery disease	1133	3553	199	64102	3.78646847326675	8.66458171821892e-48	TRUE	3.55027767200682e-46
CHEMBL521686	OLAPARIB	EFO_0003869	breast neoplasm	1599	2205	185	64102	3.91740783514061	2.46274957721072e-47	TRUE	9.98079368524968e-46
CHEMBL1064	SIMVASTATIN	EFO_0002508	Parkinson's disease	1206	3371	199	64102	3.72036516235225	5.76752257350799e-47	TRUE	2.31966944480846e-45
CHEMBL1064	SIMVASTATIN	EFO_0000249	Alzheimers disease	1206	3757	211	64102	3.54915812826057	1.50560926804967e-46	TRUE	5.97453132276073e-45
CHEMBL1496	ROSUVASTATIN	EFO_0001073	obesity	568	7209	192	64102	4.11310024357138	1.67999970041196e-46	TRUE	6.65942188937336e-45
CHEMBL121	ROSIGLITAZONE	EFO_0000378	coronary artery disease	1109	3553	194	64102	3.76361599120219	2.45873451915846e-46	TRUE	9.68934652119774e-45
CHEMBL21731	MAPROTILINE	EFO_0003761	unipolar depression	812	4304	178	64102	4.02600236100134	2.22329853435165e-45	TRUE	8.52168738334527e-44
CHEMBL288441	BOSUTINIB	EFO_0003869	breast neoplasm	1594	2205	180	64102	3.80223484363316	1.3840869016557e-44	TRUE	5.16890631793464e-43
CHEMBL1173655	AFATINIB	EFO_0000673	prostate adenocarcinoma	1170	3249	186	64102	3.69422969859472	8.05137759855646e-44	TRUE	2.93588439656453e-42
CHEMBL503	LOVASTATIN	EFO_0000685	rheumatoid arthritis	856	3417	159	64102	4.20017153236124	1.6029410014865e-43	TRUE	5.80792172926298e-42
CHEMBL1064	SIMVASTATIN	EFO_0000195	metabolic syndrome	1206	3177	186	64102	3.65190325505026	2.83371880829595e-43	TRUE	1.01877957446512e-41
CHEMBL1456	MYCOPHENOLATE MOFETIL	EFO_0003885	multiple sclerosis	712	4889	170	64102	3.899048424858	2.04365648008481e-41	TRUE	6.98845756242827e-40
CHEMBL567	PERPHENAZINE	EFO_0000692	schizophrenia	888	5048	196	64102	3.40678573539747	2.99902316615631e-40	TRUE	9.94381206633732e-39
CHEMBL1496	ROSUVASTATIN	HP_0003124	hypercholesterolemia	568	4983	147	64102	4.23814954913397	2.359881197579e-39	TRUE	7.58782326159654e-38
CHEMBL1771	CLOPIDOGREL	EFO_0000537	hypertension	571	6014	163	64102	3.93785922867138	3.51090807612439e-39	TRUE	1.12151069216018e-37
CHEMBL1908360	EVEROLIMUS	EFO_0001645	coronary heart disease	1590	2120	165	64102	3.58624366652375	2.11079967354083e-38	TRUE	6.60336803436329e-37
CHEMBL135	ESTRADIOL	EFO_0003761	unipolar depression	603	4304	138	64102	4.2266927510112	1.37838067202108e-37	TRUE	4.19707582139204e-36
CHEMBL1422	SITAGLIPTIN	EFO_0001073	obesity	388	7209	139	64102	4.47256210766513	3.53399836422524e-37	TRUE	1.06127215142588e-35
CHEMBL413	SIROLIMUS	EFO_0000537	hypertension	506	6014	148	64102	4.06880624118125	5.03820297198517e-37	TRUE	1.50446620336483e-35
CHEMBL1173655	AFATINIB	EFO_0003869	breast neoplasm	1170	2205	138	64102	3.93750200799627	2.51372459661243e-36	TRUE	7.36694050914792e-35
CHEMBL1908391	Masitinib	EFO_0000685	rheumatoid arthritis	735	3417	134	64102	4.0805305495963	5.87570036777811e-36	TRUE	1.703149788246e-34
CHEMBL1908360	EVEROLIMUS	EFO_0000764	HIV infection	1590	1866	149	64102	3.66138835453517	6.38239048190006e-36	TRUE	1.84569480011455e-34
CHEMBL1771	CLOPIDOGREL	EFO_0003761	unipolar depression	571	4304	131	64102	4.23493311534992	7.27780630758202e-36	TRUE	2.09972634935507e-34
CHEMBL1393	SPIRONOLACTONE	EFO_0000537	hypertension	475	6014	140	64102	4.10912165226737	1.69745777642164e-35	TRUE	4.82974901454632e-34
CHEMBL772	RESERPINE	EFO_0000537	hypertension	580	6014	158	64102	3.6867009732934	2.30832618471689e-35	TRUE	6.54525580958796e-34
CHEMBL1751	DIGOXIN	EFO_0000764	HIV infection	1932	1866	166	64102	3.34343063751474	2.39314881848831e-35	TRUE	6.78317830694901e-34
CHEMBL1064	SIMVASTATIN	EFO_0000712	stroke	1206	1475	111	64102	4.57211443067275	4.51579970112431e-35	TRUE	1.26642069849558e-33
CHEMBL603469	LESTAURTINIB	EFO_0000676	psoriasis	1691	1693	144	64102	3.65754180288643	8.59023417678766e-35	TRUE	2.39368504351682e-33
CHEMBL1389	LEVONORGESTREL	EFO_0001073	obesity	397	7209	137	64102	4.21984166037343	1.15832259917916e-34	TRUE	3.20721374895856e-33
CHEMBL483254	PANOBINOSTAT	EFO_0000764	HIV infection	2060	1866	171	64102	3.2228017453223	1.45258082349019e-34	TRUE	4.00552805674804e-33
CHEMBL723	CARVEDILOL	EFO_0000537	hypertension	338	6014	113	64102	4.92441776282832	1.88312951593299e-34	TRUE	5.17738516968534e-33
CHEMBL413	SIROLIMUS	EFO_0001359	type I diabetes mellitus	506	5458	136	64102	4.02501000429024	2.85477467954178e-34	TRUE	7.79104652796609e-33
CHEMBL1496	ROSUVASTATIN	EFO_0000378	coronary artery disease	568	3553	115	64102	4.43732866399121	7.30809959185482e-34	TRUE	1.9669841502125e-32
CHEMBL1423	PIMOZIDE	EFO_0000253	amyotrophic lateral sclerosis	1360	2437	154	64102	3.38152026725352	2.1883512915704e-33	TRUE	5.80989651488305e-32
CHEMBL1496	ROSUVASTATIN	EFO_0004211	Hypertriglyceridemia	568	3627	115	64102	4.33851392452494	4.6921330550046e-33	TRUE	1.22814720757184e-31
CHEMBL1496	ROSUVASTATIN	EFO_0000685	rheumatoid arthritis	568	3417	111	64102	4.42470527667893	8.99639969144081e-33	TRUE	2.33337238414319e-31
CHEMBL192	SILDENAFIL	EFO_0000537	hypertension	389	6014	120	64102	4.37616734865033	1.06337523164966e-32	TRUE	2.75131656431532e-31
CHEMBL1908360	EVEROLIMUS	EFO_0001365	age-related macular degeneration	1590	2123	154	64102	3.29737192660502	2.11452441207046e-32	TRUE	5.43311232678975e-31
CHEMBL472	GLYBURIDE	EFO_0001359	type I diabetes mellitus	354	5458	107	64102	4.7274561824185	4.99475761239277e-32	TRUE	1.26367537888717e-30
CHEMBL708	ZIPRASIDONE	EFO_0000692	schizophrenia	191	5048	73	64102	7.32825206629874	1.19186493676562e-31	TRUE	2.97986312778614e-30
CHEMBL1079175	MK-2206	EFO_0000181	head and neck squamous cell carcinoma	2937	985	138	64102	3.51093864831891	2.07007956476492e-31	TRUE	5.13746669242077e-30
CHEMBL1421	DASATINIB	EFO_0000756	melanoma	4246	451	107	64102	4.47218249702688	2.29903118937644e-31	TRUE	5.6999535385125e-30
CHEMBL710	FINASTERIDE	EFO_0000673	prostate adenocarcinoma	466	3249	94	64102	4.84437587617721	1.04993097988956e-30	TRUE	2.54192914723343e-29
CHEMBL1491	AMLODIPINE	EFO_0001645	coronary heart disease	1133	2120	123	64102	3.7184364017411	1.2292205397348e-30	TRUE	2.9711501677857e-29
CHEMBL121	ROSIGLITAZONE	EFO_0000270	asthma	1109	2121	121	64102	3.73507794130406	2.44780537554749e-30	TRUE	5.85178472591821e-29
CHEMBL1422	SITAGLIPTIN	EFO_0001359	type I diabetes mellitus	388	5458	110	64102	4.31837260974106	3.56089751579654e-30	TRUE	8.4420575130889e-29
CHEMBL118	CELECOXIB	EFO_0000537	hypertension	315	6014	102	64102	4.68777619672078	6.06141439133691e-30	TRUE	1.4288032239808e-28
CHEMBL41	FLUOXETINE	EFO_0003758	autism	425	5501	116	64102	4.06395909106621	8.53374199204128e-30	TRUE	1.99888360012444e-28
CHEMBL1512	FLUNISOLIDE	EFO_0000270	asthma	958	2121	110	64102	3.94324650891521	1.45461522484845e-29	TRUE	3.38475141924989e-28
CHEMBL1421	DASATINIB	EFO_0001378	multiple myeloma	4246	596	122	64102	3.70584170998094	4.24766228011332e-29	TRUE	9.70735384957834e-28
CHEMBL1421	DASATINIB	EFO_0000182	hepatocellular carcinoma	4246	599	122	64102	3.68239330936719	6.90170301710273e-29	TRUE	1.56045360263287e-27
CHEMBL1370	BUDESONIDE	EFO_0000384	Crohn's disease	549	3430	103	64102	4.18047083217728	7.40507724721434e-29	TRUE	1.67273594255568e-27
CHEMBL98	VORINOSTAT	EFO_0001378	multiple myeloma	4984	596	133	64102	3.47319071849322	9.63093945437587e-29	TRUE	2.16433634831e-27
CHEMBL1789941	RUXOLITINIB	EFO_0000676	psoriasis	1263	1693	112	64102	3.77033209600419	1.04961325687243e-28	TRUE	2.35520265274323e-27
CHEMBL98	VORINOSTAT	EFO_0000756	melanoma	4984	451	112	64102	3.9862467225087	1.28646389144573e-28	TRUE	2.87622937826847e-27
CHEMBL1496	ROSUVASTATIN	EFO_0000195	metabolic syndrome	568	3177	100	64102	4.19818268919267	2.32307873543388e-28	TRUE	5.14118871347662e-27
CHEMBL547	ISOTRETINOIN	EFO_0000249	Alzheimers disease	519	3757	103	64102	4.0608641433395	8.64143297819306e-28	TRUE	1.87386772106025e-26
CHEMBL1496	ROSUVASTATIN	EFO_0003761	unipolar depression	568	4304	117	64102	3.67689978247349	1.0494084404309e-27	TRUE	2.26765734776281e-26
CHEMBL708	ZIPRASIDONE	EFO_0003758	autism	191	5501	71	64102	6.37141190140216	1.16178430499747e-27	TRUE	2.50538228283455e-26
CHEMBL1064	SIMVASTATIN	EFO_0001645	coronary heart disease	1206	2120	122	64102	3.43021652356244	1.38757084668106e-27	TRUE	2.98102763977904e-26
CHEMBL83	TAMOXIFEN	EFO_0003869	breast neoplasm	858	2205	102	64102	3.92255098304822	2.17263389871735e-27	TRUE	4.63276719696324e-26
CHEMBL121	ROSIGLITAZONE	EFO_0000764	HIV infection	1109	1866	107	64102	3.7175979447319	4.74978009440795e-27	TRUE	9.99029001999836e-26
CHEMBL1684	BENDROFLUMETHIAZIDE	EFO_0000537	hypertension	317	6014	97	64102	4.31216381055597	2.02366256852009e-26	TRUE	4.12997472214064e-25
CHEMBL1771	CLOPIDOGREL	EFO_0000378	coronary artery disease	571	3553	103	64102	3.83215220531311	3.11736886594343e-26	TRUE	6.32033761468121e-25
CHEMBL502835	NINTEDANIB	EFO_0004142	colorectal neoplasm	2163	640	84	64102	4.46042044089232	3.20725982286451e-26	TRUE	6.49726222101176e-25
CHEMBL109	VALPROIC ACID	EFO_0003758	autism	306	5501	90	64102	4.49579407691607	5.54924125326226e-26	TRUE	1.11503235092967e-24
CHEMBL1113	AMOXAPINE	EFO_0003761	unipolar depression	490	4304	104	64102	3.81083158739227	7.25429572003878e-26	TRUE	1.45134810974785e-24
CHEMBL1789941	RUXOLITINIB	EFO_0000764	HIV infection	1263	1866	113	64102	3.42392174709613	9.75490019284127e-26	TRUE	1.94012964033714e-24
CHEMBL1751	DIGOXIN	EFO_0000319	cardiovascular disease	1932	994	100	64102	3.74149214562953	1.32199604160025e-25	TRUE	2.61178690806567e-24
CHEMBL1144	PRAVASTATIN	HP_0003124	hypercholesterolemia	352	4983	92	64102	4.25827232161026	1.67493034495012e-25	TRUE	3.29327520527355e-24
CHEMBL1908360	EVEROLIMUS	EFO_0000181	head and neck squamous cell carcinoma	1590	985	89	64102	4.07734169034436	1.9394886861425e-25	TRUE	3.7963534148036e-24
CHEMBL1473	FLUTICASONE PROPIONATE	EFO_0000270	asthma	822	2121	94	64102	3.90182912973647	2.64432417620511e-25	TRUE	5.14748361740032e-24
CHEMBL1908391	Masitinib	EFO_0000249	Alzheimers disease	735	3757	122	64102	3.27029299222039	2.85466797629236e-25	TRUE	5.54820945994695e-24
CHEMBL1064	SIMVASTATIN	EFO_0000270	asthma	1206	2121	117	64102	3.26439914652289	6.30076707280075e-25	TRUE	1.21126533843829e-23
CHEMBL1542	AZATHIOPRINE	EFO_0000384	Crohn's disease	565	3430	98	64102	3.79120253140692	7.93135457600286e-25	TRUE	1.51765385846388e-23
CHEMBL1421	DASATINIB	EFO_0000095	chronic lymphocytic leukemia	4246	345	82	64102	4.46198609636294	1.95257810195888e-24	TRUE	3.66534424629038e-23
CHEMBL107	COLCHICINE	EFO_0001073	obesity	291	7209	98	64102	4.04907614257746	2.57518526803017e-24	TRUE	4.82067666029714e-23
CHEMBL2017974	BUPARLISIB	EFO_0000181	head and neck squamous cell carcinoma	2439	985	111	64102	3.31616708580191	3.7183030444591e-24	TRUE	6.92040826220434e-23
CHEMBL192	SILDENAFIL	EFO_0001073	obesity	389	7209	117	64102	3.43422520441619	6.23740608333367e-24	TRUE	1.14964410932383e-22
CHEMBL1263	SALMETEROL	EFO_0000270	asthma	706	2121	84	64102	4.06782090263887	6.90572251056343e-24	TRUE	1.26904194872798e-22
CHEMBL121	ROSIGLITAZONE	EFO_0003095	non-alcoholic fatty liver disease	1109	1226	80	64102	4.19536012340007	7.18173532195189e-24	TRUE	1.31845786631727e-22
CHEMBL1064	SIMVASTATIN	EFO_0002690	systemic lupus erythematosus	1206	1452	91	64102	3.69016876922223	3.04961111993906e-23	TRUE	5.42677201810738e-22
CHEMBL1542	AZATHIOPRINE	EFO_0000685	rheumatoid arthritis	565	3417	95	64102	3.66355056171398	3.20907550170878e-23	TRUE	5.70506582664831e-22
CHEMBL413	SIROLIMUS	EFO_0000384	Crohn's disease	506	3430	89	64102	3.84947377899011	4.16408420054725e-23	TRUE	7.37636352593957e-22
CHEMBL1079175	MK-2206	EFO_0004252	nasopharyngeal neoplasm	2937	671	96	64102	3.56054436348577	6.69300609028857e-23	TRUE	1.17329203149035e-21
CHEMBL1614701	SELUMETINIB	EFO_0000182	hepatocellular carcinoma	3317	599	96	64102	3.57177033223631	8.20871645893702e-23	TRUE	1.4332418937304e-21
CHEMBL1771	CLOPIDOGREL	EFO_0001645	coronary heart disease	571	2120	73	64102	4.40252132460727	8.77757258361207e-23	TRUE	1.52968476647941e-21
CHEMBL500	PINDOLOL	EFO_0003761	unipolar depression	317	4304	76	64102	4.44202647057956	1.18487860875247e-22	TRUE	2.05285821065788e-21
CHEMBL2028663	DABRAFENIB	EFO_0000756	melanoma	2117	451	64	64102	4.96184157711329	1.34560784726706e-22	TRUE	2.32752518196858e-21
CHEMBL41	FLUOXETINE	EFO_0003761	unipolar depression	425	4304	90	64102	3.79056484740996	1.64023904764109e-22	TRUE	2.8285832798096e-21
CHEMBL135	ESTRADIOL	EFO_0000249	Alzheimers disease	603	3757	103	64102	3.37372645606291	1.64105048999017e-22	TRUE	2.82932508386896e-21
CHEMBL672	FENOFIBRATE	EFO_0004211	Hypertriglyceridemia	298	3627	67	64102	4.90785467211475	1.75120810024299e-22	TRUE	3.01714411605598e-21
CHEMBL554	LAPATINIB	EFO_0000181	head and neck squamous cell carcinoma	1865	985	92	64102	3.5642205536489	1.87115771955699e-22	TRUE	3.22230815919532e-21
CHEMBL945	AMILORIDE	EFO_0000378	coronary artery disease	155	3553	47	64102	7.50319635240301	2.47239910147743e-22	TRUE	4.2341189781937e-21
CHEMBL121	ROSIGLITAZONE	EFO_0000729	ulcerative colitis	1109	1773	95	64102	3.42329012112856	4.99761136822307e-22	TRUE	8.44948169466833e-21
CHEMBL2105737	SONIDEGIB	EFO_0003869	breast neoplasm	911	2205	96	64102	3.41140563371692	5.03345066243531e-22	TRUE	8.50813682018251e-21
CHEMBL1491	AMLODIPINE	EFO_0000319	cardiovascular disease	1133	994	69	64102	4.34948710114016	1.07874649147483e-21	TRUE	1.79480680268811e-20
CHEMBL622	ETODOLAC	EFO_0000685	rheumatoid arthritis	233	3417	56	64102	5.69552855574211	1.08427627933605e-21	TRUE	1.80319859498279e-20
CHEMBL445813	AT-7519	EFO_0000095	chronic lymphocytic leukemia	3979	345	75	64102	4.25859778038307	1.17024081666168e-21	TRUE	1.94094143496602e-20
CHEMBL1055	CHLORTHALIDONE	EFO_0000537	hypertension	148	6014	57	64102	6.09849653242565	1.58294004641412e-21	TRUE	2.61200947618767e-20
CHEMBL325041	BORTEZOMIB	EFO_0000756	melanoma	2931	451	74	64102	4.17665083623827	1.65928037544897e-21	TRUE	2.73554544012866e-20
CHEMBL1491	AMLODIPINE	EFO_0003095	non-alcoholic fatty liver disease	1133	1226	77	64102	3.92302824295998	1.82838841081843e-21	TRUE	3.00766043060921e-20
CHEMBL1072	BUMETANIDE	EFO_0003758	autism	255	5501	74	64102	4.40102876477059	2.95409058138303e-21	TRUE	4.81141992079736e-20
CHEMBL1751	DIGOXIN	EFO_0000474	epilepsy	1932	631	71	64102	4.19716714516554	2.98490900260338e-21	TRUE	4.85841571700338e-20
CHEMBL1491	AMLODIPINE	EFO_0000712	stroke	1133	1475	85	64102	3.59268992825241	3.43263555654092e-21	TRUE	5.56762232728129e-20
CHEMBL119385	VX-745	EFO_0000249	Alzheimers disease	280	3757	64	64102	4.82365128756625	3.68572582235733e-21	TRUE	5.96899355408175e-20
CHEMBL1064	SIMVASTATIN	EFO_0000764	HIV infection	1206	1866	101	64102	3.16561328327745	4.99501048003469e-21	TRUE	8.04023324665888e-20
CHEMBL384467	DEXAMETHASONE	EFO_0000685	rheumatoid arthritis	734	3417	107	64102	3.09631016356278	5.20870241992395e-21	TRUE	8.3769346135773e-20
CHEMBL865	VALDECOXIB	EFO_0002506	osteoarthritis	1757	808	77	64102	3.86314192634736	5.30653893478576e-21	TRUE	8.52873557842272e-20
CHEMBL118	CELECOXIB	EFO_0001073	obesity	315	7209	97	64102	3.54569455872895	6.62082302260459e-21	TRUE	1.05928885811206e-19
CHEMBL516	CYPROHEPTADINE	EFO_0000712	stroke	656	1475	62	64102	4.58273018317688	1.16408955474352e-20	TRUE	1.84024851746364e-19
CHEMBL294199	CAPSAICIN	EFO_0002508	Parkinson's disease	549	3371	88	64102	3.50425188380582	1.38281834131695e-20	TRUE	2.17813702011089e-19
CHEMBL521686	OLAPARIB	EFO_0000181	head and neck squamous cell carcinoma	1599	985	81	64102	3.63542669284011	1.46480451442558e-20	TRUE	2.30385373024482e-19
CHEMBL109	VALPROIC ACID	EFO_0000289	bipolar disorder	306	5835	84	64102	3.81861009775879	1.51201819907639e-20	TRUE	2.37559412370238e-19
CHEMBL83	TAMOXIFEN	EFO_0000253	amyotrophic lateral sclerosis	858	2437	95	64102	3.23762072765087	2.3534966839924e-20	TRUE	3.65511137370566e-19
CHEMBL1017	TELMISARTAN	EFO_0000537	hypertension	306	6014	85	64102	3.75356073310657	2.64620730378372e-20	TRUE	4.09770060470097e-19
CHEMBL503	LOVASTATIN	EFO_0000764	HIV infection	856	1866	81	64102	3.59832920942614	2.98778190870655e-20	TRUE	4.61507819599437e-19
CHEMBL118	CELECOXIB	EFO_0000378	coronary artery disease	315	3553	65	64102	4.49457156509419	3.17259799275382e-20	TRUE	4.89749602771578e-19
CHEMBL408513	BELINOSTAT	EFO_0000182	hepatocellular carcinoma	3180	599	89	64102	3.41057087387547	3.2728182510582e-20	TRUE	5.0448582949683e-19
CHEMBL1079175	MK-2206	EFO_0000182	hepatocellular carcinoma	2937	599	85	64102	3.51663607854973	3.29711350709534e-20	TRUE	5.08019742097196e-19
CHEMBL495	ALPROSTADIL	EFO_0001073	obesity	262	7209	85	64102	3.82278148057049	4.11533281327562e-20	TRUE	6.30946841754375e-19
CHEMBL831	LOXAPINE	EFO_0000289	bipolar disorder	209	5835	66	64102	4.65000090062486	5.92462787220813e-20	TRUE	9.02745402992205e-19
CHEMBL1614701	SELUMETINIB	EFO_0001378	multiple myeloma	3317	596	90	64102	3.32232366056583	1.02155260156125e-19	TRUE	1.53356890145362e-18
CHEMBL2103875	TRAMETINIB	EFO_0000756	melanoma	2703	451	68	64102	4.11113902360818	1.07030336052138e-19	TRUE	1.60513057533324e-18
CHEMBL1017	TELMISARTAN	EFO_0000249	Alzheimers disease	306	3757	65	64102	4.39058963263837	1.10552052076333e-19	TRUE	1.65560343578695e-18
CHEMBL1879463	DACTOLISIB	EFO_0004230	endometrial neoplasm	3807	203	52	64102	5.51642275895728	1.5076057101627e-19	TRUE	2.23788521149476e-18
CHEMBL428690	ALVOCIDIB	EFO_0001378	multiple myeloma	4118	596	102	64102	3.05851047422916	1.58282637024751e-19	TRUE	2.34391600088239e-18
CHEMBL1064	SIMVASTATIN	EFO_0000612	myocardial infarction	1206	1504	86	64102	3.32894717363911	1.67245304092134e-19	TRUE	2.47515711810068e-18
CHEMBL384467	DEXAMETHASONE	EFO_0000384	Crohn's disease	734	3430	104	64102	2.9799710432988	1.97307628615451e-19	TRUE	2.91135664772511e-18
CHEMBL1789941	RUXOLITINIB	EFO_0000181	head and neck squamous cell carcinoma	1263	985	69	64102	3.90650419979255	2.26223467922462e-19	TRUE	3.33404417818993e-18
CHEMBL98	VORINOSTAT	EFO_0000621	neuroblastoma	4984	594	114	64102	2.85937138979313	2.51392658471294e-19	TRUE	3.69837276404885e-18
CHEMBL1229517	VEMURAFENIB	EFO_0000756	melanoma	2910	451	70	64102	3.9341049395798	3.15014709042825e-19	TRUE	4.60967589913682e-18
CHEMBL109	VALPROIC ACID	EFO_0000249	Alzheimers disease	306	3757	64	64102	4.30397644560347	4.86016577121819e-19	TRUE	7.04667059502238e-18
CHEMBL121	ROSIGLITAZONE	HP_0100543	cognitive impairment	1109	1411	78	64102	3.49932018935401	4.97460863203425e-19	TRUE	7.20696668371927e-18
CHEMBL217092	SARACATINIB	EFO_0000756	melanoma	2438	451	63	64102	4.18908230436573	7.62136666374627e-19	TRUE	1.09410623579666e-17
CHEMBL708	ZIPRASIDONE	EFO_0000289	bipolar disorder	191	5835	61	64102	4.72443695063404	7.87478140006101e-19	TRUE	1.12983015040899e-17
CHEMBL1516	OLMESARTAN	EFO_0000537	hypertension	161	6014	56	64102	5.19014274957716	9.45750655854398e-19	TRUE	1.35272604891433e-17
CHEMBL223360	LINIFANIB	EFO_0000182	hepatocellular carcinoma	3168	599	86	64102	3.28638927862753	1.00045553201025e-18	TRUE	1.42986908229623e-17
CHEMBL325041	BORTEZOMIB	EFO_0000182	hepatocellular carcinoma	2931	599	82	64102	3.37654947232602	1.23098169373115e-18	TRUE	1.75119905943891e-17
CHEMBL294199	CAPSAICIN	EFO_0000253	amyotrophic lateral sclerosis	549	2437	70	64102	3.77782322153419	1.38261318124569e-18	TRUE	1.9583281373227e-17
CHEMBL1496	ROSUVASTATIN	EFO_0001645	coronary heart disease	568	2120	66	64102	3.93522300175371	1.54005333293667e-18	TRUE	2.17551223244937e-17
CHEMBL1064	SIMVASTATIN	EFO_0000319	cardiovascular disease	1206	994	66	64102	3.86587531453738	2.04312438515072e-18	TRUE	2.86922870931319e-17
CHEMBL109	VALPROIC ACID	EFO_0000692	schizophrenia	306	5048	74	64102	3.77174377485364	2.06459343005329e-18	TRUE	2.89828141273372e-17
CHEMBL1200666	CALCIPOTRIENE	EFO_0000676	psoriasis	650	1693	62	64102	3.99652346799043	5.92964327581652e-18	TRUE	8.11525598085512e-17
CHEMBL1112	ARIPIPRAZOLE	EFO_0003758	autism	132	5501	47	64102	5.93214522814517	5.9713454824526e-18	TRUE	8.17082226674156e-17
CHEMBL1614701	SELUMETINIB	EFO_0000756	melanoma	3317	451	73	64102	3.59600857211178	6.12684223910367e-18	TRUE	8.378959239821e-17
CHEMBL1771	CLOPIDOGREL	EFO_0000612	myocardial infarction	571	1504	54	64102	4.47157805835411	8.07316104357878e-18	TRUE	1.09659329166898e-16
CHEMBL1771	CLOPIDOGREL	EFO_0000270	asthma	571	2121	65	64102	3.84101447695459	8.12421162347816e-18	TRUE	1.10332562869729e-16
CHEMBL1276308	MIFEPRISTONE	EFO_0000289	bipolar disorder	240	5835	68	64102	3.98201712092963	1.04007561814786e-17	TRUE	1.40503934543349e-16
CHEMBL135	ESTRADIOL	EFO_0003869	breast neoplasm	603	2205	68	64102	3.64924303071667	1.67429425592878e-17	TRUE	2.23615920196536e-16
CHEMBL1064	SIMVASTATIN	HP_0100543	cognitive impairment	1206	1411	79	64102	3.23972490955156	1.73155327122509e-17	TRUE	2.30889327028315e-16
CHEMBL1229517	VEMURAFENIB	EFO_0001378	multiple myeloma	2910	596	79	64102	3.27483066946223	2.29991588356623e-17	TRUE	3.03945250472008e-16
CHEMBL1428	NIMODIPINE	EFO_0003761	unipolar depression	298	4304	65	64102	3.92030192699698	2.34380686151672e-17	TRUE	3.09525161343386e-16
CHEMBL932	DIPYRIDAMOLE	EFO_0000289	bipolar disorder	145	5835	50	64102	5.29220136833526	2.90869003798699e-17	TRUE	3.82151813507125e-16
CHEMBL118	CELECOXIB	EFO_0003761	unipolar depression	315	4304	67	64102	3.79665116187751	3.00129817506005e-17	TRUE	3.93830824191567e-16
CHEMBL428690	ALVOCIDIB	EFO_0000095	chronic lymphocytic leukemia	4118	345	69	64102	3.68639409210558	3.1535683183721e-17	TRUE	4.13300136108799e-16
CHEMBL325041	BORTEZOMIB	EFO_0001378	multiple myeloma	2931	596	79	64102	3.24959147080356	3.43406713707767e-17	TRUE	4.49109890565472e-16
CHEMBL192	SILDENAFIL	EFO_0002508	Parkinson's disease	389	3371	66	64102	3.73439096754029	4.50043053191967e-17	TRUE	5.83938534046335e-16
CHEMBL459	METHYLDOPA	EFO_0000537	hypertension	134	6014	48	64102	5.42602074549604	7.06295760509301e-17	TRUE	9.05349402463166e-16
CHEMBL469	KETOROLAC	EFO_0002506	osteoarthritis	527	808	37	64102	6.1503863734615	7.16448857059491e-17	TRUE	9.18205309811736e-16
CHEMBL717	MEDROXYPROGESTERONE ACETATE	EFO_0000249	Alzheimers disease	365	3757	67	64102	3.65850758075733	8.95691642740704e-17	TRUE	1.14141848445087e-15
CHEMBL503	LOVASTATIN	EFO_0000712	stroke	856	1475	65	64102	3.60333179095641	9.33320837676428e-17	TRUE	1.18814672773682e-15
CHEMBL960	LEFLUNOMIDE	EFO_0000685	rheumatoid arthritis	313	3417	58	64102	4.09194664534478	1.03425535290272e-16	TRUE	1.31213743310217e-15
CHEMBL384467	DEXAMETHASONE	EFO_0000270	asthma	734	2121	73	64102	3.30655603628581	1.31024668288161e-16	TRUE	1.65267474253323e-15
CHEMBL1064	SIMVASTATIN	EFO_0003770	diabetic retinopathy	1206	543	45	64102	4.8559664102851	1.97934296339488e-16	TRUE	2.46645079091045e-15
CHEMBL1017	TELMISARTAN	EFO_0000195	metabolic syndrome	306	3177	54	64102	4.16301158085915	4.89267764091896e-16	TRUE	5.93916480196944e-15
CHEMBL175247	ORLISTAT	EFO_0004211	Hypertriglyceridemia	298	3627	57	64102	3.99066838629976	5.78344170276298e-16	TRUE	6.98389408549271e-15
CHEMBL1508	ESCITALOPRAM	EFO_0003761	unipolar depression	111	4304	36	64102	6.71632374109162	6.51937904563683e-16	TRUE	7.83814844590864e-15
CHEMBL637	VENLAFAXINE	EFO_0000289	bipolar disorder	217	5835	61	64102	3.93484536117195	7.20664855303038e-16	TRUE	8.63785100755322e-15
CHEMBL1428	NIMODIPINE	EFO_0000712	stroke	298	1475	36	64102	5.95455959021252	7.54155669803201e-16	TRUE	9.02614862544298e-15
CHEMBL1473	FLUTICASONE PROPIONATE	EFO_0000676	psoriasis	822	1693	67	64102	3.36473788929711	7.91422794473707e-16	TRUE	9.46454930925406e-15
CHEMBL2017974	BUPARLISIB	EFO_0000756	melanoma	2439	451	58	64102	3.79792540794056	8.38923759862163e-16	TRUE	1.00196905843508e-14
CHEMBL1370	BUDESONIDE	EFO_0000270	asthma	549	2121	60	64102	3.66042369108384	9.71955302692089e-16	TRUE	1.15564722378251e-14
CHEMBL269732	TACROLIMUS	EFO_0000685	rheumatoid arthritis	210	3417	45	64102	4.89402744779911	1.03163615291825e-15	TRUE	1.22405757478891e-14
CHEMBL389621	HYDROCORTISONE	EFO_0001073	obesity	202	7209	65	64102	3.7691939987068	1.5033949780946e-15	TRUE	1.76434326031171e-14
CHEMBL1491	AMLODIPINE	EFO_0000612	myocardial infarction	1133	1504	75	64102	3.05269496527275	1.8894469922538e-15	TRUE	2.2017338891362e-14
CHEMBL272980	MOCETINOSTAT	EFO_0000095	chronic lymphocytic leukemia	2992	345	55	64102	3.92752929974104	1.95578101312281e-15	TRUE	2.27581511806144e-14
CHEMBL2103882	TIVANTINIB	EFO_0001378	multiple myeloma	1591	596	53	64102	3.932568638677	2.20106052157067e-15	TRUE	2.55242531650495e-14
CHEMBL1373	MODAFINIL	EFO_0000289	bipolar disorder	139	5835	46	64102	4.97030032493927	3.1370494740756e-15	TRUE	3.59679784029326e-14
CHEMBL1496	ROSUVASTATIN	EFO_0000764	HIV infection	568	1866	56	64102	3.73006336895175	3.46459508837975e-15	TRUE	3.9619398756853e-14
CHEMBL41	FLUOXETINE	EFO_0000289	bipolar disorder	425	5835	92	64102	2.78691026075803	4.07353119413574e-15	TRUE	4.63614083222151e-14
CHEMBL1201087	CABERGOLINE	EFO_0001073	obesity	130	7209	49	64102	4.79989517213329	4.21795657436595e-15	TRUE	4.79757001227506e-14
CHEMBL1496	ROSUVASTATIN	EFO_0000270	asthma	568	2121	60	64102	3.52271043016157	4.55801174331298e-15	TRUE	5.1732526982646e-14
CHEMBL1496	ROSUVASTATIN	EFO_0000712	stroke	568	1475	49	64102	4.1118562765463	4.64229815165158e-15	TRUE	5.26649953131487e-14
CHEMBL1908391	Masitinib	EFO_0000270	asthma	735	2121	70	64102	3.14678541808667	4.9042324854828e-15	TRUE	5.55516061036866e-14
CHEMBL744	RILUZOLE	EFO_0000289	bipolar disorder	185	5835	54	64102	4.14560024749332	5.63164165209595e-15	TRUE	6.35389947991151e-14
CHEMBL945	AMILORIDE	EFO_0000537	hypertension	155	6014	49	64102	4.49336533658964	1.00918618357893e-14	TRUE	1.11621196530742e-13
CHEMBL1064	SIMVASTATIN	EFO_0001060	celiac disease	1206	1164	65	64102	3.20316506365174	1.49348256483199e-14	TRUE	1.63384746754177e-13
CHEMBL672	FENOFIBRATE	EFO_0000537	hypertension	298	6014	73	64102	3.1598943050195	1.64153271196213e-14	TRUE	1.79264069008315e-13
CHEMBL1421	DASATINIB	EFO_0000717	systemic scleroderma	4246	294	59	64102	3.57490039442188	1.91592152670293e-14	TRUE	2.08522964049561e-13
CHEMBL384467	DEXAMETHASONE	EFO_0004274	gout	734	1054	46	64102	4.1364948473386	2.07048040471948e-14	TRUE	2.2484999038813e-13
CHEMBL708	ZIPRASIDONE	EFO_0003761	unipolar depression	191	4304	46	64102	4.44430054399763	2.16441423543541e-14	TRUE	2.34741827448823e-13
CHEMBL389621	HYDROCORTISONE	EFO_0000378	coronary artery disease	202	3553	43	64102	4.65274095354989	2.16632516637191e-14	TRUE	2.34914743490614e-13
CHEMBL192	SILDENAFIL	EFO_0000712	stroke	389	1475	39	64102	4.83271081062022	2.42024733059191e-14	TRUE	2.61494544505784e-13
CHEMBL118	CELECOXIB	EFO_0000685	rheumatoid arthritis	315	3417	54	64102	3.71704331327338	3.37572021243511e-14	TRUE	3.60892261005255e-13
CHEMBL1496	ROSUVASTATIN	EFO_0000612	myocardial infarction	568	1504	48	64102	3.93552136781184	3.91728884064124e-14	TRUE	4.16922443813684e-13
CHEMBL503	LOVASTATIN	EFO_0000270	asthma	856	2121	75	64102	2.87237722270639	4.03616322059352e-14	TRUE	4.29026631978431e-13
CHEMBL1421	DASATINIB	EFO_0000616	neoplasm	4246	182	44	64102	4.53113031866053	4.24725953080618e-14	TRUE	4.50368524554834e-13
CHEMBL160	CYCLOSPORINE	EFO_0000612	myocardial infarction	706	1504	54	64102	3.53803445595991	6.06293442333653e-14	TRUE	6.35541812238575e-13
CHEMBL1201168	ISOCARBOXAZID	EFO_0003761	unipolar depression	227	4304	50	64102	3.95938565449343	7.06620664183003e-14	TRUE	7.37894545253303e-13
CHEMBL1289494	TIVOZANIB	EFO_0000182	hepatocellular carcinoma	2141	599	60	64102	3.285460921016	7.22467933198425e-14	TRUE	7.53382981773315e-13
CHEMBL554	LAPATINIB	EFO_0000756	melanoma	1865	451	47	64102	3.95670510886993	7.27435511806681e-14	TRUE	7.58349988109227e-13
CHEMBL325041	BORTEZOMIB	EFO_0000621	neuroblastoma	2931	594	72	64102	2.92588681341197	8.33581693004243e-14	TRUE	8.64513340732073e-13
CHEMBL103	PROGESTERONE	EFO_0003869	breast neoplasm	276	2205	39	64102	4.6840949013437	9.96147506080762e-14	TRUE	1.02693978450574e-12
CHEMBL1200500	BECLOMETHASONE DIPROPIONATE	EFO_0000270	asthma	576	2121	58	64102	3.33576153122504	1.01789922697562e-13	TRUE	1.04863545936035e-12
CHEMBL85	RISPERIDONE	EFO_0003758	autism	120	5501	39	64102	5.15836111979322	1.15192460585964e-13	TRUE	1.18211264524706e-12
CHEMBL1200374	EXEMESTANE	EFO_0003869	breast neoplasm	450	2205	51	64102	3.64895031966274	1.41603127172322e-13	TRUE	1.44455046079491e-12
CHEMBL1079175	MK-2206	EFO_0004230	endometrial neoplasm	2937	203	38	64102	4.84568084948212	1.42451490154287e-13	TRUE	1.45240626915346e-12
CHEMBL503	LOVASTATIN	EFO_0000319	cardiovascular disease	856	994	47	64102	3.8218290400398	1.57534485256822e-13	TRUE	1.60249092373286e-12
CHEMBL1159	PINACIDIL	EFO_0000537	hypertension	88	6014	34	64102	6.11052878781843	1.70412950972214e-13	TRUE	1.7294164424088e-12
CHEMBL503	LOVASTATIN	EFO_0000756	melanoma	856	451	31	64102	5.62038931731665	1.87951993571045e-13	TRUE	1.90168771242697e-12
CHEMBL723	CARVEDILOL	EFO_0000249	Alzheimers disease	338	3757	58	64102	3.36348993723162	2.03963836216924e-13	TRUE	2.05948244202978e-12
CHEMBL2017974	BUPARLISIB	EFO_0000095	chronic lymphocytic leukemia	2439	345	46	64102	3.94510150367129	2.08445368736996e-13	TRUE	2.10358881913896e-12
CHEMBL175247	ORLISTAT	EFO_0001073	obesity	298	7209	79	64102	2.86726628652123	2.29268426568535e-13	TRUE	2.3077677148017e-12
CHEMBL1064	SIMVASTATIN	EFO_0004319	smoking cessation	1206	770	49	64102	3.65229439152328	2.50232499089285e-13	TRUE	2.51265258388638e-12
CHEMBL118	CELECOXIB	EFO_0000673	prostate adenocarcinoma	315	3249	51	64102	3.65979174180263	2.50347191311563e-13	TRUE	2.51346412275396e-12
CHEMBL502835	NINTEDANIB	EFO_0001378	multiple myeloma	2163	596	59	64102	3.20623885928738	2.94654974300623e-13	TRUE	2.94555737141018e-12
CHEMBL1544	LIOTHYRONINE	EFO_0003761	unipolar depression	154	4304	39	64102	4.74546394962002	3.56580438797873e-13	TRUE	3.54549798485813e-12
CHEMBL93	ZILEUTON	EFO_0000270	asthma	611	2121	59	64102	3.18404282683423	3.75516986110877e-13	TRUE	3.72579729300142e-12
CHEMBL1496	ROSUVASTATIN	EFO_0000319	cardiovascular disease	568	994	37	64102	4.55618568448058	4.25347209872859e-13	TRUE	4.20782425124857e-12
CHEMBL939	GEFITINIB	EFO_0000182	hepatocellular carcinoma	2112	599	58	64102	3.20720297574491	4.44856759239871e-13	TRUE	4.39555203986613e-12
CHEMBL1200975	CLOCORTOLONE PIVALATE	EFO_0000676	psoriasis	560	1693	49	64102	3.60996721160819	4.47633698070551e-13	TRUE	4.42122435316455e-12
CHEMBL1230609	FORETINIB	EFO_0000182	hepatocellular carcinoma	2302	599	61	64102	3.09941680409436	4.81744892951189e-13	TRUE	4.74739439328592e-12
CHEMBL255863	NILOTINIB	EFO_0000756	melanoma	2045	451	48	64102	3.67673842271638	5.03256034852012e-13	TRUE	4.95083044759294e-12
CHEMBL192	SILDENAFIL	EFO_0001365	age-related macular degeneration	389	2123	45	64102	3.88006705123712	5.13992723067336e-13	TRUE	5.05042770328544e-12
CHEMBL483254	PANOBINOSTAT	EFO_0000756	melanoma	2060	451	48	64102	3.64851283217399	6.52618526929956e-13	TRUE	6.35699104631627e-12
CHEMBL85	RISPERIDONE	EFO_0000289	bipolar disorder	120	5835	39	64102	4.83342183078742	7.39032086795965e-13	TRUE	7.17048587875191e-12
CHEMBL1287853	FEDRATINIB	EFO_0000616	neoplasm	3684	182	39	64102	4.50972262974536	8.38665236482531e-13	TRUE	8.10855425057801e-12
CHEMBL1908391	Masitinib	EFO_0000676	psoriasis	735	1693	57	64102	3.1720947243504	8.7088399340004e-13	TRUE	8.40691384548588e-12
CHEMBL1542	AZATHIOPRINE	EFO_0000729	ulcerative colitis	565	1773	50	64102	3.48294975306159	9.21597343716899e-13	TRUE	8.88721648999513e-12
CHEMBL831	LOXAPINE	EFO_0000692	schizophrenia	209	5048	50	64102	3.70538873387383	9.54333296841184e-13	TRUE	9.19334055460211e-12
CHEMBL502835	NINTEDANIB	EFO_0001416	cervical adenocarcinoma	2163	435	48	64102	3.60935318666135	9.81566162948067e-13	TRUE	9.44587175743241e-12
CHEMBL1489	AZACITIDINE	EFO_0000095	chronic lymphocytic leukemia	2070	345	41	64102	4.10293445833289	1.03220324176233e-12	TRUE	9.91644763787855e-12
CHEMBL1751	DIGOXIN	EFO_0003144	heart failure	1932	509	49	64102	3.49081079848394	1.53512623176842e-12	TRUE	1.45354143203236e-11
CHEMBL121	ROSIGLITAZONE	EFO_0000400	diabetes mellitus	1109	974	52	64102	3.31183506190846	1.57105403993627e-12	TRUE	1.48623234361896e-11
CHEMBL384467	DEXAMETHASONE	EFO_0000729	ulcerative colitis	734	1773	58	64102	3.08427847806879	1.64501515154327e-12	TRUE	1.55402099707535e-11
CHEMBL945	AMILORIDE	EFO_0001645	coronary heart disease	155	2120	27	64102	6.23334478223508	1.72660711473067e-12	TRUE	1.62695721839479e-11
CHEMBL118	CELECOXIB	EFO_0000692	schizophrenia	315	5048	64	64102	3.00826218583079	2.08956728691757e-12	TRUE	1.96025714950339e-11
CHEMBL809	SERTRALINE	EFO_0004242	obsessive-compulsive disorder	1061	509	35	64102	4.50268133190463	2.4410127541505e-12	TRUE	2.28158900896508e-11
CHEMBL637	VENLAFAXINE	EFO_0003761	unipolar depression	217	4304	46	64102	3.76670169953555	2.89183874961147e-12	TRUE	2.68841010291806e-11
CHEMBL413	SIROLIMUS	EFO_0001365	age-related macular degeneration	506	2123	51	64102	3.32809467757494	3.06622867754233e-12	TRUE	2.8419872472774e-11
CHEMBL27759	ENTINOSTAT	EFO_0000326	central nervous system cancer	2971	320	47	64102	3.58309667612159	3.33435293742263e-12	TRUE	3.08088232749902e-11
CHEMBL189963	PALBOCICLIB	EFO_0000182	hepatocellular carcinoma	2222	599	58	64102	3.03874059441438	3.43287699250256e-12	TRUE	3.1691544815707e-11
CHEMBL1161	MOMETASONE FUROATE	EFO_0000270	asthma	492	2121	50	64102	3.3612463043886	3.56013004518081e-12	TRUE	3.28254783800499e-11
CHEMBL107	COLCHICINE	EFO_0000378	coronary artery disease	291	3553	49	64102	3.4847161310081	4.06233971358701e-12	TRUE	3.72938164600673e-11
CHEMBL717	MEDROXYPROGESTERONE ACETATE	EFO_0000764	HIV infection	365	1866	39	64102	4.05372279658818	4.42260532520715e-12	TRUE	4.04909843500305e-11
CHEMBL1112	ARIPIPRAZOLE	EFO_0000289	bipolar disorder	132	5835	40	64102	4.36475986694868	4.71501518563082e-12	TRUE	4.30777766374951e-11
CHEMBL1112	ARIPIPRAZOLE	EFO_0000692	schizophrenia	132	5048	37	64102	4.58238087233879	5.54264526042447e-12	TRUE	5.03478995654055e-11
CHEMBL14376	ILOPERIDONE	EFO_0003761	unipolar depression	98	4304	29	64102	5.87261894801716	5.57510387906042e-12	TRUE	5.06303492039749e-11
CHEMBL160	CYCLOSPORINE	EFO_0000676	psoriasis	706	1693	54	64102	3.12057833100794	5.85660194993803e-12	TRUE	5.3095803017123e-11
CHEMBL632	BETAMETHASONE	EFO_0000676	psoriasis	502	1693	44	64102	3.60885555146238	6.50150094000876e-12	TRUE	5.8734341034009e-11
CHEMBL118	CELECOXIB	EFO_0000384	Crohn's disease	315	3430	50	64102	3.37192152730542	6.54642894341389e-12	TRUE	5.91186272053094e-11
CHEMBL672	FENOFIBRATE	EFO_0000195	metabolic syndrome	298	3177	46	64102	3.53714355765745	9.26459191849473e-12	TRUE	8.26694376276938e-11
CHEMBL402548	Danusertib	EFO_0001378	multiple myeloma	956	596	35	64102	4.2387664512615	1.12635074807038e-11	TRUE	9.98576550305409e-11
CHEMBL1508	ESCITALOPRAM	EFO_0000692	schizophrenia	111	5048	33	64102	4.97512104934816	1.31275588905617e-11	TRUE	1.15651253410202e-10
CHEMBL654	MIRTAZAPINE	EFO_0000692	schizophrenia	175	5048	43	64102	3.83462055008805	1.39882429720863e-11	TRUE	1.2298808902656e-10
CHEMBL1173655	AFATINIB	EFO_0000181	head and neck squamous cell carcinoma	1170	985	52	64102	3.09061430741827	1.700536472841e-11	TRUE	1.48649203636667e-10
CHEMBL1771	CLOPIDOGREL	EFO_0000712	stroke	571	1475	43	64102	3.53143565305511	1.91965775468728e-11	TRUE	1.67153489423339e-10
CHEMBL191	LOSARTAN	EFO_0000764	HIV infection	509	1866	46	64102	3.37199128974216	1.98529757264486e-11	TRUE	1.72706924241631e-10
CHEMBL2103882	TIVANTINIB	EFO_0003860	pancreatic neoplasm	1591	428	38	64102	3.89743228189801	2.03812199796594e-11	TRUE	1.77177650959539e-10
CHEMBL1421	DASATINIB	EFO_0000519	glioblastoma multiforme	4246	283	52	64102	3.20019756730275	2.16854183511804e-11	TRUE	1.8809660651658e-10
CHEMBL1908360	EVEROLIMUS	EFO_0000756	melanoma	1590	451	39	64102	3.79012544147901	2.42214751796929e-11	TRUE	2.09189311651433e-10
CHEMBL107	COLCHICINE	EFO_0004274	gout	291	1054	25	64102	5.73384785414323	2.67540835947988e-11	TRUE	2.30365139609196e-10
CHEMBL1496	ROSUVASTATIN	EFO_0000717	systemic scleroderma	568	294	19	64102	7.9603183189467	2.82780304339985e-11	TRUE	2.43063969460774e-10
CHEMBL356388	ETAZOLATE	EFO_0000249	Alzheimers disease	149	3757	33	64102	4.60079009265603	3.01370039887389e-11	TRUE	2.58324636823885e-10
CHEMBL1276308	MIFEPRISTONE	EFO_0003761	unipolar depression	240	4304	47	64102	3.40959678725979	3.16160257291135e-11	TRUE	2.70190854454551e-10
CHEMBL1480	FELODIPINE	EFO_0000537	hypertension	88	6014	31	64102	5.27482018325906	3.27582546523762e-11	TRUE	2.79565990394431e-10
CHEMBL502835	NINTEDANIB	EFO_0000182	hepatocellular carcinoma	2163	599	55	64102	2.94449307482978	3.43945016263737e-11	TRUE	2.9272210037677e-10
CHEMBL491473	CEDIRANIB	EFO_0000756	melanoma	1119	451	32	64102	4.39533706987187	3.62351659278418e-11	TRUE	3.07787372673478e-10
CHEMBL98	VORINOSTAT	EFO_0000616	neoplasm	4984	182	43	64102	3.69247800591796	3.67330472871685e-11	TRUE	3.11837978943409e-10
CHEMBL1484	NICARDIPINE	EFO_0000319	cardiovascular disease	897	994	44	64102	3.38015906414257	3.77025914636858e-11	TRUE	3.19702982466325e-10
CHEMBL744	RILUZOLE	EFO_0003761	unipolar depression	185	4304	40	64102	3.85878387650346	3.86125957029602e-11	TRUE	3.27232487909794e-10
CHEMBL1229517	VEMURAFENIB	EFO_0000616	neoplasm	2910	182	32	64102	4.52455899422347	5.05185104028625e-11	TRUE	4.24064034439413e-10
CHEMBL799	CILOSTAZOL	EFO_0000378	coronary artery disease	214	3553	39	64102	3.82836740960713	5.31396044853189e-11	TRUE	4.45109419893113e-10
CHEMBL799	CILOSTAZOL	EFO_0000249	Alzheimers disease	214	3757	40	64102	3.72111052377965	7.16664480875293e-11	TRUE	5.92733925583495e-10
CHEMBL507361	PD-0325901	EFO_0003060	non-small cell lung carcinoma	4217	225	44	64102	3.47786358108784	7.24509094470886e-11	TRUE	5.98942560564829e-10
CHEMBL384467	DEXAMETHASONE	EFO_0000676	psoriasis	734	1693	53	64102	2.92921136427947	7.65950243157232e-11	TRUE	6.32017544684559e-10
CHEMBL932	DIPYRIDAMOLE	EFO_0000378	coronary artery disease	145	3553	31	64102	4.66590116615245	7.67333475281863e-11	TRUE	6.33018127107178e-10
CHEMBL108	CARBAMAZEPINE	EFO_0000474	epilepsy	728	631	30	64102	4.48907674417139	7.98867710707897e-11	TRUE	6.57716392689222e-10
CHEMBL1064	SIMVASTATIN	EFO_0000649	periodontitis	1206	617	39	64102	3.60264286145656	8.28132907315872e-11	TRUE	6.80602529486923e-10
CHEMBL589	ROPINIROLE	EFO_0002508	Parkinson's disease	209	3371	37	64102	3.90759628809389	8.93085117527908e-11	TRUE	7.30988100001747e-10
CHEMBL1908360	EVEROLIMUS	EFO_0000540	immune system disease	1590	175	23	64102	6.02128798670345	9.23348298372189e-11	TRUE	7.54510081276383e-10
CHEMBL1173655	AFATINIB	EFO_0004142	colorectal neoplasm	1170	640	39	64102	3.57586290263863	1.00403747274507e-10	TRUE	8.18102565774107e-10
CHEMBL649	NADOLOL	EFO_0000270	asthma	506	2121	48	64102	3.11025796020807	1.04495515127873e-10	TRUE	8.5013591712135e-10
CHEMBL1404	RANOLAZINE	EFO_0000378	coronary artery disease	249	3553	42	64102	3.48699112954498	1.26362441913389e-10	TRUE	1.02020726821706e-09
CHEMBL502835	NINTEDANIB	EFO_0000616	neoplasm	2163	182	27	64102	5.0386291345733	1.26560538368504e-10	TRUE	1.02169546884626e-09
CHEMBL98	VORINOSTAT	EFO_0003060	non-small cell lung carcinoma	4984	225	48	64102	3.23814561245613	1.27669483529443e-10	TRUE	1.03031147637872e-09
CHEMBL865	VALDECOXIB	EFO_0003843	pain	1757	512	43	64102	3.30970178121404	1.39850875963515e-10	TRUE	1.12531275763095e-09
CHEMBL1370	BUDESONIDE	EFO_0000729	ulcerative colitis	549	1773	45	64102	3.19435532066554	1.54789520525969e-10	TRUE	1.24013780723705e-09
CHEMBL1161	MOMETASONE FUROATE	EFO_0000676	psoriasis	492	1693	41	64102	3.40939353484042	1.57577176094041e-10	TRUE	1.26192686726293e-09
CHEMBL269732	TACROLIMUS	EFO_0000384	Crohn's disease	210	3430	37	64102	3.81294265369784	1.66888883201128e-10	TRUE	1.33376301324068e-09
CHEMBL744	RILUZOLE	EFO_0000249	Alzheimers disease	185	3757	36	64102	3.90889453863497	1.94165638916435e-10	TRUE	1.54294937200622e-09
CHEMBL672	FENOFIBRATE	HP_0003124	hypercholesterolemia	298	4983	57	64102	2.82671324022859	2.29241304498087e-10	TRUE	1.8077418703805e-09
CHEMBL121	ROSIGLITAZONE	EFO_0003767	inflammatory bowel disease	1109	1438	61	64102	2.60445553801488	2.44789216548744e-10	TRUE	1.92605066419251e-09
CHEMBL325041	BORTEZOMIB	EFO_0000616	neoplasm	2931	182	31	64102	4.31957772485901	2.72995116082508e-10	TRUE	2.14139562250555e-09
CHEMBL932	DIPYRIDAMOLE	EFO_0000764	HIV infection	145	1866	22	64102	6.02432395335016	2.75444246620564e-10	TRUE	2.15969360951806e-09
CHEMBL1289926	AXITINIB	EFO_0004142	colorectal neoplasm	492	640	24	64102	5.24391787762594	3.01196051465332e-10	TRUE	2.35613040259171e-09
CHEMBL1508	ESCITALOPRAM	EFO_0000378	coronary artery disease	111	3553	26	64102	5.2431918203829	3.05987739811485e-10	TRUE	2.39210074090932e-09
CHEMBL552212	LEXIBULIN	EFO_0001378	multiple myeloma	1991	596	50	64102	2.90449182650497	3.61094831251268e-10	TRUE	2.80664522394473e-09
CHEMBL2017974	BUPARLISIB	EFO_0000616	neoplasm	2439	182	28	64102	4.63844922656579	3.65637420453575e-10	TRUE	2.84046532503743e-09
CHEMBL469	KETOROLAC	EFO_0003843	pain	527	512	22	64102	5.60826093352051	4.8068090827135e-10	TRUE	3.70240053957604e-09
CHEMBL38	TRETINOIN	EFO_0001378	multiple myeloma	785	596	29	64102	4.24505134412926	5.46237300815683e-10	TRUE	4.18561946582277e-09
CHEMBL502835	NINTEDANIB	EFO_0000717	systemic scleroderma	2163	294	34	64102	3.78867527947964	5.54130652860983e-10	TRUE	4.24303633222054e-09
CHEMBL1286	LEVETIRACETAM	EFO_0000249	Alzheimers disease	220	3757	39	64102	3.48655450958677	6.19772797702282e-10	TRUE	4.72810120833739e-09
CHEMBL1393	SPIRONOLACTONE	EFO_0000319	cardiovascular disease	475	994	29	64102	4.22186479983424	6.44379213195182e-10	TRUE	4.91177807037992e-09
CHEMBL1421	DASATINIB	EFO_0005952	non-Hodgkins lymphoma	4246	126	30	64102	4.4294242309359	6.49274414629895e-10	TRUE	4.94705903456324e-09
CHEMBL98	VORINOSTAT	EFO_0003893	ovarian neoplasm	4984	228	47	64102	3.09978178855144	6.5984744567815e-10	TRUE	5.02400776796092e-09
CHEMBL1370	BUDESONIDE	EFO_0003882	osteoporosis	549	916	30	64102	4.08826953958712	6.64837361985424e-10	TRUE	5.06044275783448e-09
CHEMBL1201342	METHIXENE	EFO_0002508	Parkinson's disease	204	3371	35	64102	3.75930593496533	6.8279320533346e-10	TRUE	5.18913045900957e-09
CHEMBL483254	PANOBINOSTAT	EFO_0005952	non-Hodgkins lymphoma	2060	126	21	64102	6.0748075131686	6.82977318397063e-10	TRUE	5.18999814763482e-09
CHEMBL1503	OMEPRAZOLE	EFO_0001359	type I diabetes mellitus	84	5458	27	64102	5.10963813300747	7.25413994961325e-10	TRUE	5.49783939292259e-09
CHEMBL1566	ACARBOSE	EFO_0000195	metabolic syndrome	156	3177	29	64102	4.4099159254906	7.56545600218251e-10	TRUE	5.72442808852812e-09
CHEMBL103	PROGESTERONE	EFO_0000764	HIV infection	276	1866	30	64102	4.11734810297786	8.28863991791515e-10	TRUE	6.24488298414959e-09
CHEMBL1513	IRBESARTAN	EFO_0000319	cardiovascular disease	956	994	43	64102	3.08001261450422	8.91486997178146e-10	TRUE	6.69833866196884e-09
CHEMBL1168	RAMIPRIL	EFO_0000537	hypertension	54	6014	22	64102	6.66046723038069	9.32053921695062e-10	TRUE	6.98616780397799e-09
CHEMBL650	METHYLPREDNISOLONE	EFO_0003885	multiple sclerosis	221	4889	45	64102	3.11606659515341	1.2456574804356e-09	TRUE	9.21208026068603e-09
CHEMBL1479	DANAZOL	EFO_0003770	diabetic retinopathy	677	543	25	64102	4.65592296456837	1.33350253191023e-09	TRUE	9.83526044929916e-09
CHEMBL483254	PANOBINOSTAT	EFO_0000326	central nervous system cancer	2060	320	34	64102	3.62338962127442	1.48502489446739e-09	TRUE	1.09062027210959e-08
CHEMBL1286	LEVETIRACETAM	EFO_0002508	Parkinson's disease	220	3371	36	64102	3.55193068547204	1.49209514037421e-09	TRUE	1.09559588255955e-08
CHEMBL1422	SITAGLIPTIN	EFO_0000676	psoriasis	388	1693	34	64102	3.5922652905834	1.56065842334736e-09	TRUE	1.14333752892182e-08
CHEMBL809	SERTRALINE	EFO_0004262	panic disorder	1061	615	34	64102	3.55866272450197	1.58808806560507e-09	TRUE	1.1626289947536e-08
CHEMBL384467	DEXAMETHASONE	Orphanet_797	Sarcoidosis	734	1078	38	64102	3.27194492352794	1.69166742060581e-09	TRUE	1.23407570729506e-08
CHEMBL831	LOXAPINE	EFO_0000270	asthma	209	2121	27	64102	4.37853535402879	1.9168763303271e-09	TRUE	1.39247976595127e-08
CHEMBL384467	DEXAMETHASONE	EFO_0003843	pain	734	512	25	64102	4.55293930913371	2.06607225728351e-09	TRUE	1.496465513438e-08
CHEMBL160	CYCLOSPORINE	EFO_0000649	periodontitis	706	617	27	64102	4.23271110961541	2.1596247556681e-09	TRUE	1.56133042667918e-08
CHEMBL1508	ESCITALOPRAM	EFO_0000289	bipolar disorder	111	5835	32	64102	4.06195955329617	2.46363639990167e-09	TRUE	1.77248535054008e-08
CHEMBL1908360	EVEROLIMUS	Orphanet_3389	Tuberculosis	1590	623	43	64102	2.96789061257946	2.78181448642921e-09	TRUE	1.99059348086287e-08
CHEMBL1421	DASATINIB	EFO_0003060	non-small cell lung carcinoma	4246	225	41	64102	3.16195961854022	3.46028529128808e-09	TRUE	2.4566635097592e-08
CHEMBL181	DIAZOXIDE	EFO_0000537	hypertension	93	6014	29	64102	4.39305422052058	3.65111449865842e-09	TRUE	2.58645299640046e-08
CHEMBL1544	LIOTHYRONINE	EFO_0003885	multiple sclerosis	154	4889	35	64102	3.58053959497463	4.1929141025738e-09	TRUE	2.95699668296416e-08
CHEMBL554	LAPATINIB	EFO_0000616	neoplasm	1865	182	23	64102	4.87500701083752	4.22987456935972e-09	TRUE	2.98192896085254e-08
CHEMBL276711	SEMAXANIB	EFO_0000756	melanoma	399	451	17	64102	6.4870551760543	5.30621524514571e-09	TRUE	3.703769186963e-08
CHEMBL1404	RANOLAZINE	EFO_0001645	coronary heart disease	249	2120	29	64102	3.89354262756775	5.45467278788836e-09	TRUE	3.80417287805692e-08
CHEMBL654	MIRTAZAPINE	EFO_0003761	unipolar depression	175	4304	35	64102	3.49354198115694	5.47763236913838e-09	TRUE	3.81946729892796e-08
CHEMBL1040	CALCIFEDIOL	EFO_0000270	asthma	249	2121	29	64102	3.89162094666313	5.51153099895763e-09	TRUE	3.84202120974778e-08
CHEMBL1064	SIMVASTATIN	EFO_0000275	atrial fibrillation	1206	215	20	64102	5.42229498785893	6.1256394989963e-09	TRUE	4.25412334134788e-08
CHEMBL601719	CRIZOTINIB	EFO_0000519	glioblastoma multiforme	2617	283	35	64102	3.34700314385554	6.92921271400258e-09	TRUE	4.77908940833313e-08
CHEMBL191	LOSARTAN	EFO_0003144	heart failure	509	509	20	64102	5.27831545792301	7.41976092391171e-09	TRUE	5.09705016995805e-08
CHEMBL601719	CRIZOTINIB	EFO_0000616	neoplasm	2617	182	27	64102	4.12470748586807	7.51134242498689e-09	TRUE	5.15566704880355e-08
CHEMBL384467	DEXAMETHASONE	EFO_0002506	osteoarthritis	734	808	31	64102	3.55175468286163	7.93982944752515e-09	TRUE	5.43920831013298e-08
CHEMBL1112	ARIPIPRAZOLE	EFO_0004895	Tourette syndrome	132	626	12	64102	10.3168969667757	8.1626700619035e-09	TRUE	5.58516304235638e-08
CHEMBL2103882	TIVANTINIB	EFO_0000182	hepatocellular carcinoma	1591	599	41	64102	2.93672506312236	8.30259271647635e-09	TRUE	5.67410105476264e-08
CHEMBL1229517	VEMURAFENIB	EFO_0000326	central nervous system cancer	2910	320	40	64102	3.03184922891221	8.67928056230932e-09	TRUE	5.92008469644419e-08
CHEMBL1489	AZACITIDINE	HP_0001873	thrombocytopenia	2070	833	60	64102	2.36556578262446	1.03312992117638e-08	TRUE	7.00250327008522e-08
CHEMBL1373	MODAFINIL	EFO_0003761	unipolar depression	139	4304	30	64102	3.84327683023692	1.05196507424387e-08	TRUE	7.12496060006086e-08
CHEMBL744	RILUZOLE	EFO_0000253	amyotrophic lateral sclerosis	185	2437	26	64102	4.171388120328	1.05813664420787e-08	TRUE	7.16414504410997e-08
CHEMBL502835	NINTEDANIB	EFO_0000519	glioblastoma multiforme	2163	283	31	64102	3.55918348794674	1.14179243374015e-08	TRUE	7.70102777183126e-08
CHEMBL809	SERTRALINE	EFO_0001358	post-traumatic stress disorder	1061	279	21	64102	4.91336213748721	1.20309466483337e-08	TRUE	8.09350801713424e-08
CHEMBL1112	ARIPIPRAZOLE	EFO_0003761	unipolar depression	132	4304	29	64102	3.93185174696425	1.20314651218931e-08	TRUE	8.09350801713424e-08
CHEMBL1456	MYCOPHENOLATE MOFETIL	EFO_0000319	cardiovascular disease	712	994	34	64102	3.26101609581507	1.20754589492297e-08	TRUE	8.11795099952516e-08
CHEMBL223360	LINIFANIB	EFO_0000681	renal cell carcinoma	3168	82	19	64102	5.82899592228591	1.42449099384172e-08	TRUE	9.51777005204617e-08
CHEMBL2103875	TRAMETINIB	EFO_0000616	neoplasm	2703	182	27	64102	3.98667090264669	1.46845265240305e-08	TRUE	9.80532071192012e-08
CHEMBL799	CILOSTAZOL	HP_0100543	cognitive impairment	214	1411	21	64102	4.89150736499685	1.49359559394244e-08	TRUE	9.96603372435025e-08
CHEMBL503	LOVASTATIN	EFO_0000341	chronic obstructive pulmonary disease	856	420	23	64102	4.37089865445605	1.81925018218547e-08	TRUE	1.20222156709478e-07
CHEMBL2017974	BUPARLISIB	EFO_0004230	endometrial neoplasm	2439	203	27	64102	3.9107770007292	1.87311129261975e-08	TRUE	1.23682348699812e-07
CHEMBL160	CYCLOSPORINE	EFO_0004214	Abdominal Aortic Aneurysm	706	389	20	64102	4.97912263762228	1.90699349228005e-08	TRUE	1.25807656556402e-07
CHEMBL483254	PANOBINOSTAT	EFO_0000403	diffuse large B-cell lymphoma	2060	165	22	64102	4.67222083931071	1.96250203954894e-08	TRUE	1.2921781323387e-07
CHEMBL483254	PANOBINOSTAT	EFO_0001378	multiple myeloma	2060	596	47	64102	2.61515093537451	2.37334816607835e-08	TRUE	1.54921094883748e-07
CHEMBL1201139	MEGESTROL ACETATE	HP_0100543	cognitive impairment	350	1411	27	64102	3.76698878366376	2.55186253746864e-08	TRUE	1.65960525497686e-07
CHEMBL269732	TACROLIMUS	EFO_0000729	ulcerative colitis	210	1773	23	64102	4.36773477831204	2.57811009681755e-08	TRUE	1.67564736563323e-07
CHEMBL175247	ORLISTAT	Orphanet_411	Hyperlipoproteinemia type 1	298	305	12	64102	9.09448756720967	2.64763969816976e-08	TRUE	1.71918186736688e-07
CHEMBL708	ZIPRASIDONE	EFO_0005429	borderline personality disorder symptom	191	1205	18	64102	5.49769541309297	2.80181906771979e-08	TRUE	1.81281529113929e-07
CHEMBL294199	CAPSAICIN	EFO_0003843	pain	549	512	20	64102	4.84541581510066	2.85086820267425e-08	TRUE	1.84259798780108e-07
CHEMBL1131	ACITRETIN	EFO_0000676	psoriasis	437	1693	34	64102	3.15312579922549	3.05153203004843e-08	TRUE	1.96629849157471e-07
CHEMBL502835	NINTEDANIB	EFO_0000768	idiopathic pulmonary fibrosis	2163	396	37	64102	2.98515779188315	3.36406468435452e-08	TRUE	2.15868574803292e-07
CHEMBL939	GEFITINIB	EFO_0000326	central nervous system cancer	2112	320	32	64102	3.29590689348797	3.39620496095348e-08	TRUE	2.1783679585751e-07
CHEMBL160	CYCLOSPORINE	EFO_0004220	Chronic Hepatitis C infection	706	108	11	64102	10.3268695142412	3.51388530825839e-08	TRUE	2.24976582656871e-07
CHEMBL83	TAMOXIFEN	EFO_0001416	cervical adenocarcinoma	858	435	23	64102	4.20030854845947	3.60367682925878e-08	TRUE	2.3034786727121e-07
CHEMBL135	ESTRADIOL	EFO_0000764	HIV infection	603	1866	44	64102	2.66426897956205	3.73441876295771e-08	TRUE	2.3815103498219e-07
CHEMBL939	GEFITINIB	EFO_0000616	neoplasm	2112	182	23	64102	4.28133118532112	4.12309712569835e-08	TRUE	2.61924854218343e-07
CHEMBL1542	AZATHIOPRINE	EFO_0002690	systemic lupus erythematosus	565	1452	36	64102	2.98540953853189	4.15362378942574e-08	TRUE	2.63796348249176e-07
CHEMBL1496	ROSUVASTATIN	EFO_0003144	heart failure	568	509	20	64102	4.70504899225036	4.50670930740848e-08	TRUE	2.85365956272929e-07
CHEMBL1200692	OLMESARTAN MEDOXOMIL	EFO_0000537	hypertension	109	6014	30	64102	3.68110835003611	4.88129927608565e-08	TRUE	3.08138505131379e-07
CHEMBL1771	CLOPIDOGREL	EFO_0003144	heart failure	571	509	20	64102	4.67922017816364	4.90818498512766e-08	TRUE	3.09624982420639e-07
CHEMBL1451	TRIAMCINOLONE	EFO_0002506	osteoarthritis	396	808	21	64102	4.47695739230604	4.9207692210098e-08	TRUE	3.10392451585372e-07
CHEMBL1496	ROSUVASTATIN	EFO_0000649	periodontitis	568	617	22	64102	4.26199027041525	5.31384195883394e-08	TRUE	3.33598682364867e-07
CHEMBL1064	SIMVASTATIN	EFO_0003144	heart failure	1206	509	30	64102	3.32401666527086	5.72043028086696e-08	TRUE	3.57852410210532e-07
CHEMBL469	KETOROLAC	EFO_0000400	diabetes mellitus	527	974	27	64102	3.57075018284813	6.25478918023896e-08	TRUE	3.89670582755127e-07
CHEMBL2216870	IDELALISIB	EFO_0000095	chronic lymphocytic leukemia	1030	345	22	64102	4.23955510264956	6.2891829914787e-08	TRUE	3.91648895504093e-07
CHEMBL1201236	CARBIDOPA	EFO_0002508	Parkinson's disease	94	3371	20	64102	4.89131730843199	7.77523512133204e-08	TRUE	4.79648146283876e-07
CHEMBL135	ESTRADIOL	EFO_0003882	osteoporosis	603	916	28	64102	3.43329103524862	7.77533528960144e-08	TRUE	4.79648146283876e-07
CHEMBL1976040	AZD-1775	EFO_0000702	small cell lung carcinoma	2693	116	20	64102	4.77843069347615	8.00460757577418e-08	TRUE	4.92685720935902e-07
CHEMBL384467	DEXAMETHASONE	EFO_0000756	melanoma	734	451	21	64102	4.3107598364137	8.82863042641711e-08	TRUE	5.40312182096727e-07
CHEMBL856	PRIMIDONE	EFO_0000712	stroke	102	1475	14	64102	6.80938351846895	9.91164431409546e-08	TRUE	6.02962425256152e-07
CHEMBL1079175	MK-2206	EFO_0000326	central nervous system cancer	2937	320	38	64102	2.82988788575336	9.97801755578955e-08	TRUE	6.06801174174204e-07
CHEMBL1766	DESOXIMETASONE	EFO_0000676	psoriasis	255	1693	24	64102	3.87059308157989	1.00467840179799e-07	TRUE	6.10882995783514e-07
CHEMBL255863	NILOTINIB	EFO_0000616	neoplasm	2045	182	22	64102	4.20685520540526	1.02643702385487e-07	TRUE	6.23653151192586e-07
CHEMBL294199	CAPSAICIN	EFO_0000676	psoriasis	549	1693	38	64102	2.7811653632562	1.04467826407141e-07	TRUE	6.34424671294043e-07
CHEMBL571	KETOPROFEN	EFO_0002506	osteoarthritis	452	808	22	64102	4.09210687102594	1.06221499281094e-07	TRUE	6.4481072923377e-07
CHEMBL1289926	AXITINIB	EFO_0000756	melanoma	492	451	17	64102	5.210035970289	1.10186223601974e-07	TRUE	6.67186350255772e-07
CHEMBL255863	NILOTINIB	EFO_0005952	non-Hodgkins lymphoma	2045	126	18	64102	5.09405951533137	1.1566639596141e-07	TRUE	6.9877268682866e-07
CHEMBL1444	LETROZOLE	EFO_0001073	obesity	45	7209	19	64102	5.77950834224975	1.20112549500289e-07	TRUE	7.24865951176718e-07
CHEMBL109	VALPROIC ACID	EFO_0000764	HIV infection	306	1866	28	64102	3.39505853864861	1.23375502673847e-07	TRUE	7.43469155100928e-07
CHEMBL384467	DEXAMETHASONE	EFO_0000341	chronic obstructive pulmonary disease	734	420	20	64102	4.4093537900808	1.24516286801476e-07	TRUE	7.49978170625284e-07
CHEMBL650	METHYLPREDNISOLONE	HP_0100543	cognitive impairment	221	1411	20	64102	4.46970921593128	1.24820512925328e-07	TRUE	7.5168853770686e-07
CHEMBL1789941	RUXOLITINIB	EFO_0000095	chronic lymphocytic leukemia	1263	345	24	64102	3.77262260339396	1.35249471318196e-07	TRUE	8.11792204090168e-07
CHEMBL1421	DASATINIB	EFO_0000702	small cell lung carcinoma	4246	116	25	64102	3.88926718828144	1.3618333709089e-07	TRUE	8.17265226755317e-07
CHEMBL1017	TELMISARTAN	EFO_0003095	non-alcoholic fatty liver disease	306	1226	22	64102	4.02697248483808	1.53250913318946e-07	TRUE	9.14808464550913e-07
CHEMBL1648	ISRADIPINE	EFO_0000289	bipolar disorder	197	5835	42	64102	2.71811371792394	1.58579207497325e-07	TRUE	9.45246211931803e-07
CHEMBL1908391	Masitinib	EFO_0001378	multiple myeloma	735	596	24	64102	3.70572386825115	1.64528845589775e-07	TRUE	9.79687288315619e-07
CHEMBL191	LOSARTAN	EFO_0000319	cardiovascular disease	509	994	26	64102	3.4824220511178	1.70745011931267e-07	TRUE	1.01417862886094e-06
CHEMBL1648	ISRADIPINE	EFO_0002508	Parkinson's disease	197	3371	30	64102	3.25631596237839	1.71435297082417e-07	TRUE	1.01811574389762e-06
CHEMBL1491	AMLODIPINE	EFO_0003144	heart failure	1133	509	28	64102	3.29176537281552	1.81313545137653e-07	TRUE	1.07385837791839e-06
CHEMBL1726	NISOLDIPINE	EFO_0000319	cardiovascular disease	319	994	20	64102	4.31315377390515	1.84840930949958e-07	TRUE	1.09344079090734e-06
CHEMBL2028663	DABRAFENIB	EFO_0000616	neoplasm	2117	182	22	64102	4.05760522604998	1.85102839246049e-07	TRUE	1.09490284465947e-06
CHEMBL98	VORINOSTAT	EFO_0000681	renal cell carcinoma	4984	82	22	64102	4.36406356323573	1.9384040500144e-07	TRUE	1.14394204335389e-06
CHEMBL932	DIPYRIDAMOLE	EFO_0000685	rheumatoid arthritis	145	3417	25	64102	3.71953586184613	2.05692873832009e-07	TRUE	1.21061545865357e-06
CHEMBL41	FLUOXETINE	EFO_0005429	borderline personality disorder symptom	425	1205	26	64102	3.45410371914762	2.07052947655736e-07	TRUE	1.21804058829823e-06
CHEMBL1064	SIMVASTATIN	EFO_0000095	chronic lymphocytic leukemia	1206	345	23	64102	3.77817890655682	2.32922127674069e-07	TRUE	1.36223096501058e-06
CHEMBL107	COLCHICINE	EFO_0002506	osteoarthritis	291	808	17	64102	4.94264908086415	2.36792397296877e-07	TRUE	1.38399337125195e-06
CHEMBL1614701	SELUMETINIB	EFO_0000519	glioblastoma multiforme	3317	283	37	64102	2.77598124779975	2.49358394253949e-07	TRUE	1.45343175285636e-06
CHEMBL122	ROFECOXIB	EFO_0002506	osteoarthritis	116	808	11	64102	8.30505990071371	2.8262783137205e-07	TRUE	1.63655077853788e-06
CHEMBL480	LANSOPRAZOLE	EFO_0000270	asthma	103	2121	16	64102	5.40711372690629	2.89247808793343e-07	TRUE	1.67344718942071e-06
CHEMBL79	LIDOCAINE	EFO_0001073	obesity	31	7209	15	64102	7.41151837959849	2.93470264056833e-07	TRUE	1.69681790122622e-06
CHEMBL964	DISULFIRAM	EFO_0000764	HIV infection	399	1866	32	64102	2.94131158296759	3.31819521304452e-07	TRUE	1.90829013240307e-06
CHEMBL844	BRIMONIDINE	EFO_0000516	glaucoma	172	674	12	64102	7.1685239710414	3.39957103687051e-07	TRUE	1.95342394913254e-06
CHEMBL85	RISPERIDONE	EFO_0003761	unipolar depression	120	4304	25	64102	3.67158548592565	3.49278828870281e-07	TRUE	2.00465894472266e-06
CHEMBL1082407	ENZALUTAMIDE	EFO_0000673	prostate adenocarcinoma	147	3249	24	64102	3.67412301921772	4.07472291821551e-07	TRUE	2.32213204935244e-06
CHEMBL1421	DASATINIB	EFO_0000574	lymphoma	4246	99	22	64102	4.04366367397396	4.29497066942007e-07	TRUE	2.44146084360592e-06
CHEMBL1421	DASATINIB	EFO_0000403	diffuse large B-cell lymphoma	4246	165	30	64102	3.1477462530348	4.30405076345234e-07	TRUE	2.44643498201441e-06
CHEMBL98	VORINOSTAT	EFO_0000574	lymphoma	4984	99	24	64102	3.80887468810004	4.31903276174554e-07	TRUE	2.45401091948949e-06
CHEMBL1976040	AZD-1775	EFO_0000519	glioblastoma multiforme	2693	283	32	64102	2.9300157631547	4.51342759151505e-07	TRUE	2.55956357988822e-06
CHEMBL14376	ILOPERIDONE	EFO_0000289	bipolar disorder	98	5835	26	64102	3.61750795862752	4.53471698858362e-07	TRUE	2.57104732684786e-06
CHEMBL456	ETHACRYNIC ACID	EFO_0000319	cardiovascular disease	539	994	26	64102	3.27719087714454	5.07192870337123e-07	TRUE	2.86163678097371e-06
CHEMBL1489	AZACITIDINE	EFO_0000616	neoplasm	2070	182	21	64102	3.93853693983407	5.29274722090591e-07	TRUE	2.97784750570417e-06
CHEMBL85	RISPERIDONE	EFO_0000692	schizophrenia	120	5048	27	64102	3.40910640980993	5.48539940058659e-07	TRUE	3.07993388711053e-06
CHEMBL178	DAUNORUBICIN	EFO_0000616	neoplasm	1724	182	19	64102	4.25320808574032	5.64624184775877e-07	TRUE	3.16449679994667e-06
CHEMBL571	KETOPROFEN	EFO_0000649	periodontitis	452	617	18	64102	4.36546318319419	5.74665291447819e-07	TRUE	3.21712847618902e-06
CHEMBL502835	NINTEDANIB	EFO_0000681	renal cell carcinoma	2163	82	14	64102	5.92815569326906	6.08935820413967e-07	TRUE	3.39770528263918e-06
CHEMBL1173655	AFATINIB	EFO_0000326	central nervous system cancer	1170	320	21	64102	3.82847138559124	6.11703961426464e-07	TRUE	3.41263758045642e-06
CHEMBL83	TAMOXIFEN	EFO_0003843	pain	858	512	23	64102	3.53458064782975	6.4005953696025e-07	TRUE	3.56306211103791e-06
CHEMBL1422	SITAGLIPTIN	EFO_0003095	non-alcoholic fatty liver disease	388	1226	24	64102	3.42887164802849	6.6703230019022e-07	TRUE	3.70542984246259e-06
CHEMBL500	PINDOLOL	EFO_0000319	cardiovascular disease	317	994	19	64102	4.10716097416748	7.33318125420933e-07	TRUE	4.05392769849216e-06
CHEMBL1684	BENDROFLUMETHIAZIDE	EFO_0000319	cardiovascular disease	317	994	19	64102	4.10716097416748	7.33318125420933e-07	TRUE	4.05392769849216e-06
CHEMBL588	FENOLDOPAM	EFO_0000537	hypertension	116	6014	29	64102	3.23025765218349	7.47294484955267e-07	TRUE	4.12750184265766e-06
CHEMBL294199	CAPSAICIN	EFO_0002506	osteoarthritis	549	808	23	64102	3.49607668649141	7.5995672559404e-07	TRUE	4.19275753328667e-06
CHEMBL1908360	EVEROLIMUS	EFO_0000616	neoplasm	1590	182	18	64102	4.35279435299963	7.79268400398982e-07	TRUE	4.29355595868774e-06
CHEMBL193	NIFEDIPINE	EFO_0000319	cardiovascular disease	663	994	29	64102	2.96115866170353	8.41405202742414e-07	TRUE	4.61466911082785e-06
CHEMBL1161	MOMETASONE FUROATE	EFO_0000274	atopic eczema	492	526	17	64102	4.43677487321795	9.3199333787648e-07	TRUE	5.08257261976367e-06
CHEMBL118	CELECOXIB	EFO_0003767	inflammatory bowel disease	315	1438	23	64102	3.47184838945529	9.68254416413008e-07	TRUE	5.2733445115543e-06
CHEMBL1393	SPIRONOLACTONE	EFO_0002506	osteoarthritis	475	808	21	64102	3.6934459145287	9.74217760937181e-07	TRUE	5.30426509284199e-06
CHEMBL1168	RAMIPRIL	EFO_0000378	coronary artery disease	54	3553	14	64102	5.98386518935889	9.95874499909239e-07	TRUE	5.41542336697677e-06
CHEMBL1201129	DECITABINE	HP_0001873	thrombocytopenia	843	833	30	64102	2.86993119154043	1.01029439773586e-06	TRUE	5.49061782510545e-06
CHEMBL1201087	CABERGOLINE	EFO_0002508	Parkinson's disease	130	3371	22	64102	3.68717441525219	1.194301777017e-06	TRUE	6.42476173434436e-06
CHEMBL1393	SPIRONOLACTONE	EFO_0000612	myocardial infarction	475	1504	30	64102	2.84256089973872	1.32432542856093e-06	TRUE	7.0754963227276e-06
CHEMBL1479	DANAZOL	EFO_0001065	endometriosis	677	627	22	64102	3.48732220311255	1.33369919790338e-06	TRUE	7.12147578473199e-06
CHEMBL1489	AZACITIDINE	EFO_0003060	non-small cell lung carcinoma	2070	225	23	64102	3.43906340379809	1.337580344056e-06	TRUE	7.14117198580298e-06
CHEMBL1168	RAMIPRIL	EFO_0001359	type I diabetes mellitus	54	5458	17	64102	4.94879351005635	1.38167855430972e-06	TRUE	7.36494915038811e-06
CHEMBL1908360	EVEROLIMUS	EFO_0000182	hepatocellular carcinoma	1590	599	36	64102	2.5489842718624	1.43957162168838e-06	TRUE	7.65923941975953e-06
CHEMBL118	CELECOXIB	EFO_0004274	gout	315	1054	19	64102	3.89166963737732	1.57503076728198e-06	TRUE	8.33156482098501e-06
CHEMBL109	VALPROIC ACID	EFO_0000181	head and neck squamous cell carcinoma	306	985	18	64102	4.06063849102757	1.63628164003024e-06	TRUE	8.63832378332696e-06
CHEMBL1508	ESCITALOPRAM	EFO_0000249	Alzheimers disease	111	3757	21	64102	3.76289102858331	1.75931308466355e-06	TRUE	9.25032434262443e-06
CHEMBL384467	DEXAMETHASONE	EFO_0003770	diabetic retinopathy	734	543	21	64102	3.54556552539606	1.77956925712396e-06	TRUE	9.34689529479642e-06
CHEMBL1373	MODAFINIL	EFO_0000249	Alzheimers disease	139	3757	24	64102	3.36706176533404	1.85146392417823e-06	TRUE	9.70321918875947e-06
CHEMBL1201191	LEVOCETIRIZINE	EFO_0000270	asthma	118	2121	16	64102	4.6108773331274	1.88256060645552e-06	TRUE	9.85366507738111e-06
CHEMBL118	CELECOXIB	EFO_0004616	osteoarthritis, knee	315	356	11	64102	6.65316210924184	1.88686545985133e-06	TRUE	9.87410800058306e-06
CHEMBL483254	PANOBINOSTAT	EFO_0000616	neoplasm	2060	182	20	64102	3.74510070073071	1.95780182381408e-06	TRUE	1.02193784704645e-05
CHEMBL1064	SIMVASTATIN	EFO_0000341	chronic obstructive pulmonary disease	1206	420	24	64102	3.2044902172605	2.00995260759446e-06	TRUE	1.04753851135375e-05
CHEMBL1908360	EVEROLIMUS	EFO_0000326	central nervous system cancer	1590	320	24	64102	3.22114584213868	2.01371633577418e-06	TRUE	1.04935267342783e-05
CHEMBL413	SIROLIMUS	EFO_0000326	central nervous system cancer	506	320	13	64102	5.43639466960513	2.04689454200501e-06	TRUE	1.065071239671e-05
CHEMBL1144	PRAVASTATIN	EFO_0000764	HIV infection	352	1866	28	64102	2.9108916582141	2.05476670443583e-06	TRUE	1.06864286026536e-05
CHEMBL521851	PICTILISIB	EFO_0005952	non-Hodgkins lymphoma	3076	126	20	64102	3.76078469710817	2.50816069018638e-06	TRUE	1.28979947342536e-05
CHEMBL1276308	MIFEPRISTONE	EFO_0000764	HIV infection	240	1866	22	64102	3.39394712813397	2.57614987139843e-06	TRUE	1.32265412860389e-05
CHEMBL185	FLUOROURACIL	EFO_0004142	colorectal neoplasm	184	640	11	64102	6.39710626122253	2.87675648895299e-06	TRUE	1.46876094167302e-05
CHEMBL989	FLUOCINOLONE ACETONIDE	EFO_0001365	age-related macular degeneration	247	2123	24	64102	3.16631920025257	3.01991242542628e-06	TRUE	1.53763286344212e-05
CHEMBL1503	OMEPRAZOLE	EFO_0000378	coronary artery disease	84	3553	17	64102	4.33983956804657	3.06923608250753e-06	TRUE	1.56166115950679e-05
CHEMBL898	DIFLUNISAL	EFO_0003843	pain	329	512	13	64102	5.21682200807022	3.15036632586651e-06	TRUE	1.60085553113007e-05
CHEMBL1508	ESCITALOPRAM	EFO_0004242	obsessive-compulsive disorder	111	509	8	64102	9.84041651749262	3.23033191357869e-06	TRUE	1.63812464735261e-05
CHEMBL1144	PRAVASTATIN	EFO_0000319	cardiovascular disease	352	994	19	64102	3.67373570885693	3.42421681294384e-06	TRUE	1.73064983384074e-05
CHEMBL1789941	RUXOLITINIB	EFO_0000616	neoplasm	1263	182	15	64102	4.51039228351938	3.80829210842589e-06	TRUE	1.91342891127187e-05
CHEMBL289228	TIPIFARNIB	EFO_0000756	melanoma	780	451	19	64102	3.63484605016173	3.81758351031072e-06	TRUE	1.91796739595536e-05
CHEMBL632	BETAMETHASONE	EFO_0003843	pain	502	512	16	64102	4.18827047292755	3.84072563636178e-06	TRUE	1.92868001520082e-05
CHEMBL1751	DIGOXIN	EFO_0003047	hepatitis C infection	1932	256	23	64102	3.20255496694551	3.84148969173653e-06	TRUE	1.92893316128914e-05
CHEMBL44657	ETOPOSIDE	EFO_0000616	neoplasm	818	182	12	64102	5.52770381486197	4.54853931011126e-06	TRUE	2.25859448278109e-05
CHEMBL2017974	BUPARLISIB	EFO_0000519	glioblastoma multiforme	2439	283	28	64102	2.7966111912357	4.72210026505102e-06	TRUE	2.3397666277251e-05
CHEMBL571	KETOPROFEN	EFO_0003843	pain	452	512	15	64102	4.36145618290244	4.74167853850082e-06	TRUE	2.34899696875261e-05
CHEMBL180022	NERATINIB	EFO_0003060	non-small cell lung carcinoma	3106	225	28	64102	2.80741768319811	5.18446722805972e-06	TRUE	2.55448982263521e-05
CHEMBL650	METHYLPREDNISOLONE	EFO_0002506	osteoarthritis	221	808	13	64102	4.95909574117048	5.63688840982731e-06	TRUE	2.76387805240674e-05
CHEMBL79	LIDOCAINE	EFO_0001365	age-related macular degeneration	31	2123	8	64102	10.185199661908	5.70122139277015e-06	TRUE	2.79265386131434e-05
CHEMBL118	CELECOXIB	EFO_0002609	chronic childhood arthritis	315	326	10	64102	6.58489613361388	5.90480826460157e-06	TRUE	2.88552056157234e-05
CHEMBL1161	MOMETASONE FUROATE	EFO_0000341	chronic obstructive pulmonary disease	492	420	14	64102	4.55869755142552	5.94626454103524e-06	TRUE	2.90444023346182e-05
CHEMBL1473	FLUTICASONE PROPIONATE	EFO_0000274	atopic eczema	822	526	21	64102	3.25884234935303	6.19210589326959e-06	TRUE	3.01539058806976e-05
CHEMBL1614701	SELUMETINIB	EFO_0003060	non-small cell lung carcinoma	3317	225	29	64102	2.72642138045218	6.22202708681678e-06	TRUE	3.02916625099881e-05
CHEMBL185	FLUOROURACIL	EFO_0003869	breast neoplasm	184	2205	20	64102	3.44535837553776	6.35204688417641e-06	TRUE	3.0890205061951e-05
CHEMBL413	SIROLIMUS	EFO_0002690	systemic lupus erythematosus	506	1452	29	64102	2.65612601322147	6.58606450609733e-06	TRUE	3.19591235073864e-05
CHEMBL325041	BORTEZOMIB	EFO_0000403	diffuse large B-cell lymphoma	2931	165	22	64102	3.22741663215234	7.05736884661966e-06	TRUE	3.40967546886784e-05
CHEMBL1171837	PONATINIB	EFO_0000616	neoplasm	1865	182	18	64102	3.68811211674462	7.11115645721326e-06	TRUE	3.43387365723635e-05
CHEMBL83	TAMOXIFEN	EFO_0000616	neoplasm	858	182	12	64102	5.26247626484471	7.34228897939205e-06	TRUE	3.53788671244018e-05
CHEMBL1789941	RUXOLITINIB	EFO_0004192	alopecia areata	1263	523	27	64102	2.74559422315616	7.42172169082511e-06	TRUE	3.57360883828225e-05
CHEMBL384467	DEXAMETHASONE	EFO_0001378	multiple myeloma	734	596	21	64102	3.21628084503519	7.4332410156485e-06	TRUE	3.57869103721662e-05
CHEMBL1173655	AFATINIB	EFO_0000616	neoplasm	1170	182	14	64102	4.52432839960067	7.44048876601763e-06	TRUE	3.58194802700362e-05
CHEMBL1289494	TIVOZANIB	EFO_0003060	non-small cell lung carcinoma	2141	225	22	64102	3.15842494387038	7.8911523657884e-06	TRUE	3.78809005889073e-05
CHEMBL632	BETAMETHASONE	EFO_0003770	diabetic retinopathy	502	543	16	64102	3.940017355513	8.00166382183293e-06	TRUE	3.83642478451323e-05
CHEMBL93	ZILEUTON	EFO_0000768	idiopathic pulmonary fibrosis	611	396	15	64102	4.16917975539013	8.00248547376814e-06	TRUE	3.83657083977882e-05
CHEMBL160	CYCLOSPORINE	EFO_0000516	glaucoma	706	674	22	64102	3.09506834522631	8.17427778964327e-06	TRUE	3.91336957019664e-05
CHEMBL632	BETAMETHASONE	EFO_0002506	osteoarthritis	502	808	20	64102	3.30735719271757	8.22191893481817e-06	TRUE	3.934908059066e-05
CHEMBL608533	MIDOSTAURIN	EFO_0000616	neoplasm	1525	182	16	64102	3.98629479568263	8.49326643627992e-06	TRUE	4.05535574225694e-05
CHEMBL389621	HYDROCORTISONE	EFO_0002508	Parkinson's disease	202	3371	27	64102	2.79386184869693	8.68049630267136e-06	TRUE	4.13888148792537e-05
CHEMBL413	SIROLIMUS	EFO_0003770	diabetic retinopathy	506	543	16	64102	3.90761326396497	8.82663435911698e-06	TRUE	4.20317270498797e-05
CHEMBL1451	TRIAMCINOLONE	EFO_0003770	diabetic retinopathy	396	543	14	64102	4.3767601715016	9.28049442871818e-06	TRUE	4.40459922662637e-05
CHEMBL1908391	Masitinib	EFO_0000616	neoplasm	735	182	11	64102	5.61454393984438	9.51393373564745e-06	TRUE	4.50969674384153e-05
CHEMBL192	SILDENAFIL	Orphanet_586	Cystic fibrosis	389	168	8	64102	8.33937971517283	9.77952847591703e-06	TRUE	4.62753418285565e-05
CHEMBL705	ALITRETINOIN	EFO_0000676	psoriasis	492	1693	31	64102	2.50653503552718	1.00225739006181e-05	TRUE	4.73676164759873e-05
CHEMBL472	GLYBURIDE	EFO_0004593	gestational diabetes	354	310	10	64102	6.14747312086909	1.05109017305652e-05	TRUE	4.95273730981412e-05
CHEMBL572878	TOZASERTIB	EFO_0003060	non-small cell lung carcinoma	2870	225	26	64102	2.80377045697964	1.06224701329002e-05	TRUE	5.00184273248214e-05
CHEMBL1473	FLUTICASONE PROPIONATE	EFO_0000341	chronic obstructive pulmonary disease	822	420	18	64102	3.50154854701239	1.09188620212038e-05	TRUE	5.1316369389032e-05
CHEMBL1169	AMINOSALICYLIC ACID	Orphanet_3389	Tuberculosis	141	623	9	64102	7.03243819955586	1.09593941401862e-05	TRUE	5.15003383048898e-05
CHEMBL1171837	PONATINIB	EFO_0000519	glioblastoma multiforme	1865	283	23	64102	2.97630967323839	1.13326000901233e-05	TRUE	5.31497654966251e-05
CHEMBL1289494	TIVOZANIB	EFO_0000519	glioblastoma multiforme	2141	283	25	64102	2.82550728913607	1.17575604473291e-05	TRUE	5.5021112000634e-05
CHEMBL1581	PERINDOPRIL	EFO_0001073	obesity	35	7209	14	64102	5.26938406173318	1.17776887056302e-05	TRUE	5.51083542721036e-05
CHEMBL1639	ALISKIREN	EFO_0000537	hypertension	36	6014	13	64102	5.46871214735313	1.24517326680308e-05	TRUE	5.80793348462217e-05
CHEMBL491473	CEDIRANIB	EFO_0000519	glioblastoma multiforme	1119	283	17	64102	3.6374809218421	1.25130675667553e-05	TRUE	5.83432094747772e-05
CHEMBL457	GEMFIBROZIL	EFO_0000249	Alzheimers disease	155	3757	24	64102	2.95505871509764	1.28439957428334e-05	TRUE	5.97997681074758e-05
CHEMBL408513	BELINOSTAT	EFO_0000616	neoplasm	3180	182	24	64102	2.92448682940951	1.30612925357683e-05	TRUE	6.07390620177156e-05
CHEMBL191	LOSARTAN	EFO_0000464	emphysema	509	222	10	64102	5.99078460882951	1.33060308636849e-05	TRUE	6.18035816374399e-05
CHEMBL1286	LEVETIRACETAM	EFO_0000474	epilepsy	220	631	11	64102	5.37062421452959	1.37488962763576e-05	TRUE	6.37369181100215e-05
CHEMBL108	CARBAMAZEPINE	EFO_0004263	partial epilepsy	728	307	14	64102	4.22121847088224	1.39938242753748e-05	TRUE	6.47913976635792e-05
CHEMBL1648	ISRADIPINE	EFO_0000319	cardiovascular disease	197	994	13	64102	4.53169692966202	1.45977781061781e-05	TRUE	6.73942714097519e-05
CHEMBL1908360	EVEROLIMUS	EFO_0004230	endometrial neoplasm	1590	203	17	64102	3.62100818491769	1.46441035201175e-05	TRUE	6.75997326102841e-05
CHEMBL1504	TRIAMCINOLONE ACETONIDE	EFO_0002506	osteoarthritis	143	808	10	64102	5.95056280996951	1.51900113221936e-05	TRUE	6.99587133914709e-05
CHEMBL898	DIFLUNISAL	EFO_0000764	HIV infection	329	1866	25	64102	2.76639127602003	1.54445485886047e-05	TRUE	7.10530753310727e-05
CHEMBL1200374	EXEMESTANE	EFO_0004230	endometrial neoplasm	450	203	9	64102	6.67496169137683	1.55329306006175e-05	TRUE	7.14272240948639e-05
CHEMBL2103882	TIVANTINIB	EFO_0003060	non-small cell lung carcinoma	1591	225	18	64102	3.4440675843512	1.56260343268723e-05	TRUE	7.18286487781428e-05
CHEMBL255863	NILOTINIB	EFO_0000326	central nervous system cancer	2045	320	26	64102	2.7051074986278	1.5707061881814e-05	TRUE	7.21698159095981e-05
CHEMBL428690	ALVOCIDIB	EFO_0000574	lymphoma	4118	99	19	64102	3.47076116709925	1.58201447179669e-05	TRUE	7.26444207176198e-05
CHEMBL93	ZILEUTON	EFO_0000341	chronic obstructive pulmonary disease	611	420	15	64102	3.92017287931375	1.59588096977194e-05	TRUE	7.32403657380955e-05
CHEMBL649	NADOLOL	EFO_0004319	smoking cessation	506	770	19	64102	3.26465052734182	1.60318750504118e-05	TRUE	7.35393019790944e-05
CHEMBL1286	LEVETIRACETAM	EFO_0000712	stroke	220	1475	17	64102	3.58516390337534	1.60573616571393e-05	TRUE	7.3651657916184e-05
CHEMBL1908360	EVEROLIMUS	EFO_0003896	left ventricular hypertrophy	1590	461	28	64102	2.56994160501349	1.67477441222237e-05	TRUE	7.66335544545605e-05
CHEMBL1639	ALISKIREN	EFO_0000378	coronary artery disease	36	3553	10	64102	6.5695492024134	1.81287527530162e-05	TRUE	8.25404404244426e-05
CHEMBL844	BRIMONIDINE	EFO_0003770	diabetic retinopathy	172	543	9	64102	6.55443525337557	1.82100181377042e-05	TRUE	8.2885014776933e-05
CHEMBL2017974	BUPARLISIB	EFO_0003060	non-small cell lung carcinoma	2439	225	23	64102	2.89643832340998	1.90410604027539e-05	TRUE	8.64448997972686e-05
CHEMBL1389	LEVONORGESTREL	EFO_0000764	HIV infection	397	1866	28	64102	2.5541069635838	1.94504474425245e-05	TRUE	8.82149094703108e-05
CHEMBL384467	DEXAMETHASONE	EFO_0004616	osteoarthritis, knee	734	356	15	64102	3.85585491178692	1.94511468061886e-05	TRUE	8.82149094703108e-05
CHEMBL1079175	MK-2206	EFO_0000681	renal cell carcinoma	2937	82	14	64102	4.30321521808765	2.03335967057938e-05	TRUE	9.19752845811293e-05
CHEMBL41	FLUOXETINE	EFO_0001358	post-traumatic stress disorder	425	279	10	64102	5.67946898375823	2.0346687963639e-05	TRUE	9.20288906705983e-05
CHEMBL723	CARVEDILOL	EFO_0000612	myocardial infarction	338	1504	22	64102	2.92571704277523	2.05777311454733e-05	TRUE	9.301721123598e-05
CHEMBL14376	ILOPERIDONE	EFO_0000692	schizophrenia	98	5048	21	64102	3.19954831499182	2.11277116679043e-05	TRUE	9.52943012592293e-05
CHEMBL160	CYCLOSPORINE	EFO_0000341	chronic obstructive pulmonary disease	706	420	16	64102	3.6157415667096	2.21703470809205e-05	TRUE	9.97060972811942e-05
CHEMBL313006	DALCETRAPIB	EFO_0001645	coronary heart disease	159	2120	17	64102	3.52024864599263	2.31200609765279e-05	TRUE	0.000103700684523891
CHEMBL1908394	GSK-461364	EFO_0005952	non-Hodgkins lymphoma	2431	126	16	64102	3.70735861995173	2.41606661312922e-05	TRUE	0.000108009050561633
CHEMBL181	DIAZOXIDE	EFO_0001073	obesity	93	7209	25	64102	2.90800560654721	2.4711353036382e-05	TRUE	0.00011037777355473
CHEMBL1496	ROSUVASTATIN	EFO_0000275	atrial fibrillation	568	215	10	64102	5.53651885044123	2.56780014184464e-05	TRUE	0.000114424125475115
CHEMBL491473	CEDIRANIB	EFO_0000182	hepatocellular carcinoma	1119	599	26	64102	2.59073116044862	2.69233653422271e-05	TRUE	0.000119610149387533
CHEMBL723	CARVEDILOL	EFO_0000319	cardiovascular disease	338	994	17	64102	3.40330846396829	2.71338367761148e-05	TRUE	0.000120509118863514
CHEMBL1017	TELMISARTAN	EFO_0000319	cardiovascular disease	306	994	16	64102	3.54347108560671	2.90872224882024e-05	TRUE	0.000128576716789007
CHEMBL1566	ACARBOSE	EFO_0000400	diabetes mellitus	156	974	11	64102	4.96119089982014	2.97417014251324e-05	TRUE	0.000131258650782202
CHEMBL1373	MODAFINIL	EFO_0000692	schizophrenia	139	5048	26	64102	2.70034922392613	3.03791692274463e-05	TRUE	0.00013389678382767
CHEMBL1144	PRAVASTATIN	EFO_0003144	heart failure	352	509	12	64102	4.49197057423502	3.04068326676662e-05	TRUE	0.000133994834497546
CHEMBL1200692	OLMESARTAN MEDOXOMIL	EFO_0000378	coronary artery disease	109	3553	18	64102	3.38281395668987	3.06542519145124e-05	TRUE	0.000135012984527326
CHEMBL189963	PALBOCICLIB	EFO_0005952	non-Hodgkins lymphoma	2222	126	15	64102	3.78234520902461	3.31558537320711e-05	TRUE	0.000145135094749194
CHEMBL1473	FLUTICASONE PROPIONATE	EFO_0000464	emphysema	822	222	12	64102	4.44922352535822	3.49030378829543e-05	TRUE	0.00015227114622286
CHEMBL472	GLYBURIDE	EFO_0000400	diabetes mellitus	354	974	17	64102	3.30967967167898	3.76298713388503e-05	TRUE	0.000163408509053101
CHEMBL502835	NINTEDANIB	EFO_0000702	small cell lung carcinoma	2163	116	14	64102	3.94945116650312	3.8583595166364e-05	TRUE	0.000167315081774196
CHEMBL189963	PALBOCICLIB	EFO_0000574	lymphoma	2222	99	13	64102	4.22840765413006	3.88408873355985e-05	TRUE	0.000168352105416944
CHEMBL325041	BORTEZOMIB	EFO_0003060	non-small cell lung carcinoma	2931	225	25	64102	2.62275267081523	4.25369673676467e-05	TRUE	0.000183248514572785
CHEMBL1289494	TIVOZANIB	EFO_0000616	neoplasm	2141	182	18	64102	3.19467338040304	4.37593544552973e-05	TRUE	0.000188077781485974
CHEMBL622	ETODOLAC	EFO_0002506	osteoarthritis	233	808	12	64102	4.30227848218654	4.73258181360455e-05	TRUE	0.000202448929916904
CHEMBL121	ROSIGLITAZONE	EFO_0000326	central nervous system cancer	1109	320	17	64102	3.22078868318339	5.28354983562241e-05	TRUE	0.000224435179776954
CHEMBL650	METHYLPREDNISOLONE	EFO_0000270	asthma	221	2121	20	64102	2.92576719747801	5.3002208184422e-05	TRUE	0.000225117558143497
CHEMBL1286	LEVETIRACETAM	EFO_0001358	post-traumatic stress disorder	220	279	7	64102	7.68486899951193	5.60556393653704e-05	TRUE	0.000237014741829476
CHEMBL989	FLUOCINOLONE ACETONIDE	EFO_0003770	diabetic retinopathy	247	543	10	64102	5.01174446269682	5.68119686818798e-05	TRUE	0.000240021187431046
CHEMBL917	FLOXURIDINE	EFO_0000182	hepatocellular carcinoma	371	599	13	64102	3.9127678770956	5.73828143289053e-05	TRUE	0.000242308754184056
CHEMBL521686	OLAPARIB	EFO_0003060	non-small cell lung carcinoma	1599	225	17	64102	3.2181966961173	5.81585731856798e-05	TRUE	0.000245361130436259
CHEMBL521686	OLAPARIB	EFO_0000616	neoplasm	1599	182	15	64102	3.53460688472523	5.84540503905488e-05	TRUE	0.00024652360382101
CHEMBL384467	DEXAMETHASONE	EFO_0000768	idiopathic pulmonary fibrosis	734	396	15	64102	3.44882309827254	6.52724733365534e-05	TRUE	0.000273522920936241
CHEMBL109	VALPROIC ACID	EFO_0001358	post-traumatic stress disorder	306	279	8	64102	6.29228028611198	6.63084047693876e-05	TRUE	0.000277613133373528
CHEMBL705	ALITRETINOIN	EFO_0000274	atopic eczema	492	526	14	64102	3.60964214256212	6.97954475815091e-05	TRUE	0.000291144594287812
CHEMBL189963	PALBOCICLIB	EFO_0000616	neoplasm	2222	182	18	64102	3.07324593957747	7.01565455854787e-05	TRUE	0.000292568644777478
CHEMBL637	VENLAFAXINE	EFO_0003843	pain	217	512	9	64102	5.4525888408765	7.08624705096944e-05	TRUE	0.000295280190036606
CHEMBL495	ALPROSTADIL	EFO_0001365	age-related macular degeneration	262	2123	22	64102	2.69344885265849	7.20543028928166e-05	TRUE	0.00029990966716185
CHEMBL109	VALPROIC ACID	EFO_0000756	melanoma	306	451	10	64102	4.85290951771473	7.26389406580931e-05	TRUE	0.000302156656288682
CHEMBL325041	BORTEZOMIB	EFO_0000096	neoplasm of mature B-cells	2931	205	23	64102	2.65043788856956	7.26901408584711e-05	TRUE	0.000302335738041749
CHEMBL494	ILOPROST	EFO_0000537	hypertension	71	6014	18	64102	3.28709044568786	7.32464789675531e-05	TRUE	0.000304479019202693
CHEMBL14376	ILOPERIDONE	EFO_0001358	post-traumatic stress disorder	98	279	5	64102	12.5022780877534	7.35341862608583e-05	TRUE	0.000305572284901551
CHEMBL672	FENOFIBRATE	EFO_0000319	cardiovascular disease	298	994	15	64102	3.40123637917391	7.82947873898074e-05	TRUE	0.000323831709395277
CHEMBL1431	METFORMIN	EFO_0000537	hypertension	42	6014	13	64102	4.33710997248123	8.03095347862757e-05	TRUE	0.000331536524551632
CHEMBL1491	AMLODIPINE	EFO_0004214	Abdominal Aortic Aneurysm	1133	389	19	64102	2.88546583133399	8.08105140595582e-05	TRUE	0.000333549015229142
CHEMBL632	BETAMETHASONE	EFO_0004192	alopecia areata	502	523	14	64102	3.55547027903556	8.12237205886189e-05	TRUE	0.000335176330971397
CHEMBL1908360	EVEROLIMUS	EFO_0003047	hepatitis C infection	1590	256	18	64102	2.99592760349603	8.4220664430097e-05	TRUE	0.000346506675761552
CHEMBL52440	DEXTROMETHORPHAN	EFO_0000692	schizophrenia	31	5048	10	64102	5.58019044628248	8.59725531415045e-05	TRUE	0.000353087962467641
CHEMBL632	BETAMETHASONE	EFO_0000274	atopic eczema	502	526	14	64102	3.53453098293562	8.62438265226736e-05	TRUE	0.000354064904404702
CHEMBL45816	MIBEFRADIL	EFO_0000519	glioblastoma multiforme	1058	283	15	64102	3.36858652663558	8.75108788801275e-05	TRUE	0.000358790251798434
CHEMBL502835	NINTEDANIB	EFO_0003060	non-small cell lung carcinoma	2163	225	20	64102	2.81037388590434	8.86808404692346e-05	TRUE	0.000363265899366246
CHEMBL1201146	NORETHINDRONE ACETATE	EFO_0001065	endometriosis	320	627	12	64102	4.00153242739179	8.87744381920532e-05	TRUE	0.000363548961702059
CHEMBL384467	DEXAMETHASONE	EFO_0002690	systemic lupus erythematosus	734	1452	34	64102	2.12196942505748	8.9151318694453e-05	TRUE	0.000364917006773259
CHEMBL1650	CORTISONE ACETATE	EFO_0000685	rheumatoid arthritis	53	3417	11	64102	4.66292829726534	9.25278460684641e-05	TRUE	0.00037781482515327
CHEMBL181	DIAZOXIDE	EFO_0001359	type I diabetes mellitus	93	5458	20	64102	2.95054058988398	9.27248306961909e-05	TRUE	0.000378577499962082
CHEMBL1009	LEVODOPA	EFO_0002508	Parkinson's disease	45	3371	10	64102	5.15912500923685	9.34022419114186e-05	TRUE	0.000381028771909666
CHEMBL491473	CEDIRANIB	EFO_0000616	neoplasm	1119	182	12	64102	4.00512723293622	9.56662250895147e-05	TRUE	0.000389588544500135
CHEMBL1289926	AXITINIB	EFO_0000181	head and neck squamous cell carcinoma	492	985	20	64102	2.75062390106861	9.7459901857684e-05	TRUE	0.000396100997773548
CHEMBL1908360	EVEROLIMUS	EFO_0000519	glioblastoma multiforme	1590	283	19	64102	2.85156055066889	0.00010000015885676	TRUE	0.000405913888078654
CHEMBL41	FLUOXETINE	EFO_0000474	epilepsy	425	631	14	64102	3.48119574207417	0.000101038192168824	TRUE	0.00040985836384888
CHEMBL269732	TACROLIMUS	EFO_0002690	systemic lupus erythematosus	210	1452	15	64102	3.34309446717597	0.000101321066355851	TRUE	0.000410803722485845
CHEMBL1229517	VEMURAFENIB	EFO_0003060	non-small cell lung carcinoma	2910	225	24	64102	2.52327497355294	0.0001020242294301	TRUE	0.000413338498845848
CHEMBL1751	DIGOXIN	EFO_0000275	atrial fibrillation	1932	215	18	64102	2.95835220546204	0.000103585982041996	TRUE	0.000419048018177304
CHEMBL1535	HYDROXYCHLOROQUINE	EFO_0000378	coronary artery disease	99	3553	16	64102	3.29535149792576	0.000107900418846479	TRUE	0.000435181032664527
CHEMBL98	VORINOSTAT	Orphanet_232	Sickle cell anemia	4984	143	25	64102	2.52049771558707	0.000109214457378062	TRUE	0.00043999450620224
CHEMBL408513	BELINOSTAT	EFO_0000574	lymphoma	3180	99	15	64102	3.43238278360039	0.000109287886428038	TRUE	0.000440170843052135
CHEMBL384467	DEXAMETHASONE	EFO_0004237	Graves disease	734	415	15	64102	3.28400344930123	0.000109521751158106	TRUE	0.000440993083981077
CHEMBL1789941	RUXOLITINIB	EFO_0004208	Vitiligo	1263	451	22	64102	2.57891181867188	0.000113700603976463	TRUE	0.000456951544523043
CHEMBL79	LIDOCAINE	EFO_0000673	prostate adenocarcinoma	31	3249	8	64102	6.52747888352122	0.000119188590966743	TRUE	0.000477765200555701
CHEMBL445813	AT-7519	EFO_0000574	lymphoma	3979	99	17	64102	3.1416218623306	0.000121276081568181	TRUE	0.000485267815193685
CHEMBL384467	DEXAMETHASONE	HP_0001873	thrombocytopenia	734	833	23	64102	2.49830757521102	0.000121975305803546	TRUE	0.000487723761566556
CHEMBL14762	SELICICLIB	Orphanet_586	Cystic fibrosis	1650	168	14	64102	3.46162829660771	0.000125446262518866	TRUE	0.000500658307438954
CHEMBL744	RILUZOLE	EFO_0004242	obsessive-compulsive disorder	185	509	8	64102	5.72060017068194	0.000128226204590244	TRUE	0.000511175755432419
CHEMBL413	SIROLIMUS	EFO_0000717	systemic scleroderma	506	294	10	64102	4.49466636334931	0.000133738429868582	TRUE	0.000531522692324897
CHEMBL1504	TRIAMCINOLONE ACETONIDE	EFO_0004274	gout	143	1054	10	64102	4.53093625439259	0.000138214097183225	TRUE	0.00054813623437984
CHEMBL181	DIAZOXIDE	EFO_0003761	unipolar depression	93	4304	17	64102	3.1160342246496	0.000140694651280872	TRUE	0.00055725895907644
CHEMBL118	CELECOXIB	EFO_0004252	nasopharyngeal neoplasm	315	671	12	64102	3.79372419063258	0.000143758650356556	TRUE	0.000568726909938062
CHEMBL49	BUSPIRONE	EFO_0003761	unipolar depression	85	4304	16	64102	3.22988149559546	0.000153171119054555	TRUE	0.000602750325579001
CHEMBL1908360	EVEROLIMUS	EFO_0000702	small cell lung carcinoma	1590	116	11	64102	4.140334427749	0.000154170193352475	TRUE	0.000606360269132369
CHEMBL1504	TRIAMCINOLONE ACETONIDE	EFO_0004616	osteoarthritis, knee	143	356	6	64102	7.95861025206168	0.00015858504003986	TRUE	0.000622832798568742
CHEMBL1504	TRIAMCINOLONE ACETONIDE	EFO_0003843	pain	143	512	7	64102	6.46674826662338	0.000163471389029176	TRUE	0.000640531968682544
CHEMBL325041	BORTEZOMIB	EFO_0000574	lymphoma	2931	99	14	64102	3.44902885161257	0.000166410394641055	TRUE	0.000651016624543413
CHEMBL41	FLUOXETINE	EFO_0000712	stroke	425	1475	23	64102	2.45170093935106	0.000166897723496363	TRUE	0.000652819860421043
CHEMBL1639	ALISKIREN	EFO_0000612	myocardial infarction	36	1504	6	64102	8.35300854602665	0.00017602255510108	TRUE	0.000685937865652756
CHEMBL1389	LEVONORGESTREL	EFO_0001065	endometriosis	397	627	13	64102	3.47845422183709	0.000176185370339351	TRUE	0.000686434705766648
CHEMBL198362	RIVAROXABAN	EFO_0002506	osteoarthritis	93	808	7	64102	6.42241575699362	0.000182587247690592	TRUE	0.000709886131975291
CHEMBL1389	LEVONORGESTREL	EFO_0000474	epilepsy	397	631	13	64102	3.45578065605909	0.000187352100879447	TRUE	0.000726432367319436
CHEMBL480	LANSOPRAZOLE	EFO_0003843	pain	103	512	6	64102	7.76104523428305	0.000187429727883802	TRUE	0.000726695384169366
CHEMBL998	LORATADINE	EFO_0003843	pain	147	512	7	64102	6.2815747004334	0.000193757566663955	TRUE	0.000749545419367053
CHEMBL1169	AMINOSALICYLIC ACID	EFO_0000384	Crohn's disease	141	3430	19	64102	2.76448954823027	0.000196925334099251	TRUE	0.000760808268695525
CHEMBL1112	ARIPIPRAZOLE	EFO_0000400	diabetes mellitus	132	974	9	64102	4.77693858095977	0.000199989954305421	TRUE	0.000771724106044398
CHEMBL1078983	AZD-2014	EFO_0000519	glioblastoma multiforme	2110	283	22	64102	2.49187479450557	0.000200614868862393	TRUE	0.000774014784169599
CHEMBL1072	BUMETANIDE	EFO_0000319	cardiovascular disease	255	994	13	64102	3.44236704671895	0.000202824761808262	TRUE	0.000781687516878678
CHEMBL2107832	PIMASERTIB	EFO_0000182	hepatocellular carcinoma	790	599	19	64102	2.66523288692194	0.000206090058164113	TRUE	0.00079295409966131
CHEMBL384467	DEXAMETHASONE	EFO_0000275	atrial fibrillation	734	215	10	64102	4.25542679306203	0.0002103130064593	TRUE	0.000808364065280866
CHEMBL844	BRIMONIDINE	EFO_0001365	age-related macular degeneration	172	2123	16	64102	3.00928821689587	0.000210367684791286	TRUE	0.000808532348367815
CHEMBL118	CELECOXIB	EFO_0002506	osteoarthritis	315	808	13	64102	3.41064862832878	0.000215425334483793	TRUE	0.000825917692863335
CHEMBL1504	TRIAMCINOLONE ACETONIDE	EFO_0003770	diabetic retinopathy	143	543	7	64102	6.08977204549702	0.000233561782600728	TRUE	0.000889567935014474
CHEMBL389621	HYDROCORTISONE	EFO_0003843	pain	202	512	8	64102	5.18727307393584	0.00024294505646398	TRUE	0.000922701295675589
CHEMBL109	VALPROIC ACID	EFO_0000474	epilepsy	306	631	11	64102	3.7994483573799	0.000261961326489406	TRUE	0.000989858449544065
CHEMBL14762	SELICICLIB	EFO_0003060	non-small cell lung carcinoma	1650	225	16	64102	2.91604974703067	0.000270305563407104	TRUE	0.00101900143937331
CHEMBL1428	NIMODIPINE	EFO_0000319	cardiovascular disease	298	994	14	64102	3.16001009001471	0.000271927195025438	TRUE	0.0010246461944276
CHEMBL389621	HYDROCORTISONE	EFO_0001358	post-traumatic stress disorder	202	279	6	64102	7.13490471943551	0.000276640866758269	TRUE	0.0010409805029309
CHEMBL389621	HYDROCORTISONE	EFO_0004192	alopecia areata	202	523	8	64102	5.0753534985404	0.000279998347882169	TRUE	0.00105201404580235
CHEMBL1168	RAMIPRIL	EFO_0000195	metabolic syndrome	54	3177	10	64102	4.36881280344602	0.00028466511560915	TRUE	0.00106817255822117
CHEMBL86	METOCLOPRAMIDE	EFO_0003843	pain	207	512	8	64102	5.05641789632466	0.000286400724737687	TRUE	0.00107383991608105
CHEMBL389621	HYDROCORTISONE	EFO_0000274	atopic eczema	202	526	8	64102	5.04596320170288	0.000290867992701903	TRUE	0.00108970865847653
CHEMBL483254	PANOBINOSTAT	EFO_0000681	renal cell carcinoma	2060	82	10	64102	4.19832923555364	0.000299934679566387	TRUE	0.00112118547666232
CHEMBL1370	BUDESONIDE	EFO_0000341	chronic obstructive pulmonary disease	549	420	12	64102	3.45833430870539	0.000320111769918457	TRUE	0.00119013447000346
CHEMBL632	BETAMETHASONE	EFO_0000516	glaucoma	502	674	15	64102	2.94164349345067	0.000337793503772764	TRUE	0.00125048475667039
CHEMBL710	FINASTERIDE	EFO_0000284	benign prostatic hyperplasia	466	359	10	64102	3.97653627402005	0.000341957141274964	TRUE	0.00126457339122439
CHEMBL220491	BRINZOLAMIDE	EFO_0000516	glaucoma	297	674	11	64102	3.66304859375492	0.00035420060162658	TRUE	0.00130575069023302
CHEMBL135	ESTRADIOL	EFO_0001065	endometriosis	603	627	16	64102	2.8053720572346	0.000362154817080212	TRUE	0.00133249197746118
CHEMBL1614701	SELUMETINIB	EFO_0000403	diffuse large B-cell lymphoma	3317	165	20	64102	2.53679497259494	0.000365998892577521	TRUE	0.00134490184330568
CHEMBL6	INDOMETHACIN	EFO_0000270	asthma	113	2121	12	64102	3.48590849992539	0.000377964212349772	TRUE	0.00138639814025778
CHEMBL1373	MODAFINIL	EFO_0000712	stroke	139	1475	11	64102	3.66817811652474	0.000394725292297729	TRUE	0.00144245987958992
CHEMBL779	TADALAFIL	EFO_0000537	hypertension	26	6014	9	64102	5.11942318702088	0.00039629653428653	TRUE	0.00144756014406753
CHEMBL601719	CRIZOTINIB	EFO_0003060	non-small cell lung carcinoma	2617	225	21	64102	2.42995314590137	0.000402247699072785	TRUE	0.00146749215878545
CHEMBL1289494	TIVOZANIB	EFO_0000681	renal cell carcinoma	2141	82	10	64102	4.0335419121891	0.000406110238468146	TRUE	0.0014802009060135
CHEMBL1431	METFORMIN	EFO_0000378	coronary artery disease	42	3553	9	64102	4.65676804318905	0.000410895374399605	TRUE	0.00149617210154192
CHEMBL1431	METFORMIN	EFO_0001365	age-related macular degeneration	42	2123	7	64102	5.8535674116727	0.000422267650455204	TRUE	0.00153486921303657
CHEMBL723	CARVEDILOL	EFO_0003144	heart failure	338	509	10	64102	3.86520764503066	0.000424709276999209	TRUE	0.00154300399178352
CHEMBL1535	HYDROXYCHLOROQUINE	EFO_0002690	systemic lupus erythematosus	99	1452	9	64102	4.3349880956863	0.000427793463558757	TRUE	0.00155305352071319
CHEMBL649	NADOLOL	EFO_0000319	cardiovascular disease	506	994	19	64102	2.50570429370095	0.00043219434066959	TRUE	0.00156757324646302
CHEMBL1496	ROSUVASTATIN	EFO_0000341	chronic obstructive pulmonary disease	568	420	12	64102	3.33915460948428	0.000433058505514052	TRUE	0.00157047729457874
CHEMBL269732	TACROLIMUS	EFO_0000717	systemic scleroderma	210	294	6	64102	6.49490155189472	0.000448695292075716	TRUE	0.00162187316228158
CHEMBL389621	HYDROCORTISONE	EFO_0003860	pancreatic neoplasm	202	428	7	64102	5.41301455633055	0.000452897151698166	TRUE	0.00163570685981517
CHEMBL1064	SIMVASTATIN	EFO_0004192	alopecia areata	1206	523	22	64102	2.31404716681919	0.000465081280607264	TRUE	0.00167514592891283
CHEMBL1451	TRIAMCINOLONE	EFO_0004192	alopecia areata	396	523	11	64102	3.52605760391441	0.000474960463996441	TRUE	0.00170799327505965
CHEMBL192	SILDENAFIL	EFO_0000717	systemic scleroderma	389	294	8	64102	4.65634444928774	0.000479017516667752	TRUE	0.0017207481640282
CHEMBL806	FLUTAMIDE	EFO_0000616	neoplasm	480	182	7	64102	5.36585943249958	0.000479514479951375	TRUE	0.00172228325192603
CHEMBL107	COLCHICINE	EFO_0000275	atrial fibrillation	291	215	6	64102	6.40604541302559	0.000481266783203356	TRUE	0.00172774076669594
CHEMBL1581	PERINDOPRIL	EFO_0001358	post-traumatic stress disorder	35	279	3	64102	21.6566723532359	0.000481542406378096	TRUE	0.00172864661919049
CHEMBL797	PHENSUXIMIDE	EFO_0000474	epilepsy	139	631	7	64102	5.38317847306812	0.000482594181688335	TRUE	0.00173208712223376
CHEMBL269732	TACROLIMUS	EFO_0000319	cardiovascular disease	210	994	11	64102	3.5372431125874	0.000487445925162043	TRUE	0.00174823223183419
CHEMBL1009	LEVODOPA	EFO_0000712	stroke	45	1475	6	64102	6.55419309949347	0.000555632047007398	TRUE	0.00197191047148042
CHEMBL799	CILOSTAZOL	EFO_0000319	cardiovascular disease	214	994	11	64102	3.46745414314569	0.000570430862073243	TRUE	0.00202027596984273
CHEMBL554	LAPATINIB	EFO_0003884	chronic kidney disease	1865	134	12	64102	3.29703514114803	0.000571996601758148	TRUE	0.00202543461698145
CHEMBL103	PROGESTERONE	EFO_0004319	smoking cessation	276	770	11	64102	3.44897196821518	0.000578510288177132	TRUE	0.00204674148632517
CHEMBL1431	METFORMIN	EFO_0001359	type I diabetes mellitus	42	5458	11	64102	3.81793106982542	0.000600217949858586	TRUE	0.00211768604836708
CHEMBL79	LIDOCAINE	EFO_0002506	osteoarthritis	31	808	4	64102	11.6592562065781	0.000601426648695639	TRUE	0.00212164794230853
CHEMBL723	CARVEDILOL	EFO_0000474	epilepsy	338	631	11	64102	3.42584556929932	0.000601943109294987	TRUE	0.00212316705129929
CHEMBL1206	ETHOPROPAZINE	EFO_0002508	Parkinson's disease	194	3371	22	64102	2.31292067488402	0.000606058349756134	TRUE	0.00213656515006195
CHEMBL2103875	TRAMETINIB	EFO_0003060	non-small cell lung carcinoma	2703	225	21	64102	2.3486837354655	0.00060991370542288	TRUE	0.00214882948014931
CHEMBL1535	HYDROXYCHLOROQUINE	EFO_0000764	HIV infection	99	1866	10	64102	3.76247001677567	0.000634665606368003	TRUE	0.0022292606892236
CHEMBL289228	TIPIFARNIB	EFO_0000326	central nervous system cancer	780	320	12	64102	3.19658463835564	0.000636356399928024	TRUE	0.00223382499913236
CHEMBL54	HALOPERIDOL	EFO_0000289	bipolar disorder	23	5835	8	64102	5.33142942561342	0.000657089442435846	TRUE	0.00229964260132773
CHEMBL714	ALBUTEROL	EFO_0000270	asthma	88	2121	10	64102	3.75972909794935	0.00066607962637341	TRUE	0.00232868969022563
CHEMBL1503	OMEPRAZOLE	EFO_0004234	erectile dysfunction	84	129	3	64102	18.7825204214175	0.000673456099669343	TRUE	0.00235159803660833
CHEMBL457	GEMFIBROZIL	EFO_0001645	coronary heart disease	155	2120	14	64102	2.91548681873086	0.000674995474704801	TRUE	0.00235641885587456
CHEMBL588	FENOLDOPAM	EFO_0000378	coronary artery disease	116	3553	16	64102	2.73446279222123	0.000683152358294827	TRUE	0.00238231687331489
CHEMBL288441	BOSUTINIB	EFO_0000616	neoplasm	1594	182	13	64102	3.03295227900903	0.00068538414541984	TRUE	0.00238875254853597
CHEMBL1276308	MIFEPRISTONE	EFO_0001358	post-traumatic stress disorder	240	279	6	64102	5.97191783045997	0.000686760724404896	TRUE	0.00239287597100368
CHEMBL1487	ATORVASTATIN	EFO_0000537	hypertension	64	6014	15	64102	2.961459003161	0.000702957622811477	TRUE	0.00244151511353736
CHEMBL272980	MOCETINOSTAT	EFO_0000574	lymphoma	2992	99	13	64102	3.09641441696329	0.000706679235946378	TRUE	0.00245260430772185
CHEMBL1112	ARIPIPRAZOLE	EFO_0000249	Alzheimers disease	132	3757	18	64102	2.54342201995568	0.000722907026576666	TRUE	0.00250369828300524
CHEMBL300138	ENZASTAURIN	EFO_0000519	glioblastoma multiforme	1294	283	15	64102	2.73660574334648	0.000727754223993907	TRUE	0.00251938428698241
CHEMBL160	CYCLOSPORINE	EFO_0000540	immune system disease	706	175	8	64102	4.33924779119749	0.0007730518529089	TRUE	0.00266216413333511
CHEMBL192	SILDENAFIL	EFO_0000768	idiopathic pulmonary fibrosis	389	396	9	64102	3.8753651919869	0.000787169712378932	TRUE	0.00270513261274851
CHEMBL52440	DEXTROMETHORPHAN	EFO_0003761	unipolar depression	31	4304	8	64102	4.83946066245616	0.000799116616713655	TRUE	0.0027425052512828
CHEMBL288441	BOSUTINIB	EFO_0000519	glioblastoma multiforme	1594	283	17	64102	2.52241318699369	0.000826692850721611	TRUE	0.00282903260412272
CHEMBL1473	FLUTICASONE PROPIONATE	EFO_0004208	Vitiligo	822	451	15	64102	2.67898165030223	0.000853770746363892	TRUE	0.00291109030160973
CHEMBL603	ZAFIRLUKAST	EFO_0000270	asthma	141	2121	13	64102	2.97993437979265	0.0008578462124363	TRUE	0.00292350868897932
CHEMBL469	KETOROLAC	EFO_0001059	cataract	527	89	5	64102	7.24023883285231	0.000867291796933167	TRUE	0.00295298650047837
CHEMBL384467	DEXAMETHASONE	EFO_0003778	psoriatic arthritis	734	305	11	64102	3.26391075281227	0.000887522210503128	TRUE	0.00301785206572811
CHEMBL1040	CALCIFEDIOL	EFO_0000612	myocardial infarction	249	1504	15	64102	2.68464319928654	0.000895076206057549	TRUE	0.00304130820415314
CHEMBL121	ROSIGLITAZONE	EFO_0000660	polycystic ovary syndrome	1109	203	11	64102	3.27669842651965	0.000898731710175556	TRUE	0.003052331299079
CHEMBL313006	DALCETRAPIB	EFO_0000319	cardiovascular disease	159	994	9	64102	3.8349278287122	0.000900024903151805	TRUE	0.00305601610011524
CHEMBL741	LAMOTRIGINE	EFO_0000289	bipolar disorder	24	5835	8	64102	4.99816335035389	0.000907415767815595	TRUE	0.00307816169374886
CHEMBL2103875	TRAMETINIB	EFO_0000574	lymphoma	2703	99	12	64102	3.14251060065427	0.000953083434878806	TRUE	0.00321938985274863
CHEMBL1171837	PONATINIB	EFO_0003060	non-small cell lung carcinoma	1865	225	16	64102	2.56811344298323	0.000999528588070366	TRUE	0.00336494051709289
CHEMBL1009	LEVODOPA	EFO_0001358	post-traumatic stress disorder	45	279	3	64102	16.504924456829	0.00101103372022822	TRUE	0.00339997086964266
CHEMBL1422	SITAGLIPTIN	EFO_0003047	hepatitis C infection	388	256	7	64102	4.68250466843968	0.00102554250306585	TRUE	0.00344563893144986
CHEMBL443684	NAVITOCLAX	EFO_0000095	chronic lymphocytic leukemia	82	345	4	64102	9.57435971465678	0.00103638968314156	TRUE	0.00347798916595148
CHEMBL1508	ESCITALOPRAM	EFO_0000555	irritable bowel syndrome	111	907	7	64102	4.71768140644179	0.0010558875171997	TRUE	0.00353734235728233
CHEMBL1276308	MIFEPRISTONE	EFO_0004230	endometrial neoplasm	240	203	5	64102	6.83946843011746	0.00105731839940717	TRUE	0.00354117673894247
CHEMBL413	SIROLIMUS	EFO_0001378	multiple myeloma	506	596	13	64102	2.84996003813246	0.00105969112936531	TRUE	0.00354880315256578
CHEMBL571	KETOPROFEN	EFO_0004616	osteoarthritis, knee	452	356	9	64102	3.70622223547143	0.0010660722964119	TRUE	0.00356759694936614
CHEMBL1504	TRIAMCINOLONE ACETONIDE	EFO_0001059	cataract	143	89	3	64102	15.911700532357	0.00107278771301597	TRUE	0.00358909883878944
CHEMBL118	CELECOXIB	EFO_0003843	pain	315	512	9	64102	3.70038733154827	0.00108069592551488	TRUE	0.00361148575333625
CHEMBL1431	METFORMIN	EFO_0000673	prostate adenocarcinoma	42	3249	8	64102	4.41522662154025	0.00108528137530932	TRUE	0.00362387186495201
CHEMBL585	TRIAMTERENE	EFO_0000319	cardiovascular disease	345	994	14	64102	2.70923328239708	0.00113887539090886	TRUE	0.0037868104307206
CHEMBL1487	ATORVASTATIN	EFO_0000195	metabolic syndrome	64	3177	10	64102	3.55919197864213	0.0011495634265895	TRUE	0.00382046551729101
CHEMBL289228	TIPIFARNIB	EFO_0000095	chronic lymphocytic leukemia	780	345	12	64102	2.95542376524314	0.00121438741038838	TRUE	0.0040128971227231
CHEMBL1508	ESCITALOPRAM	EFO_0005429	borderline personality disorder symptom	111	1205	8	64102	4.07434316777181	0.00122332196642563	TRUE	0.00403972259884357
CHEMBL192	SILDENAFIL	EFO_0003144	heart failure	389	509	10	64102	3.34237734840888	0.00123607102208291	TRUE	0.00407819350823272
CHEMBL1431	METFORMIN	EFO_0000764	HIV infection	42	1866	6	64102	5.57266397770838	0.0012902548577396	TRUE	0.00424104431282281
CHEMBL1561	MIGLITOL	EFO_0000400	diabetes mellitus	79	974	6	64102	5.35357832985247	0.00131392758437306	TRUE	0.00431225105698376
CHEMBL1456	MYCOPHENOLATE MOFETIL	Orphanet_79292	Fish-eye disease	712	20	3	64102	15.7722806934191	0.00135109933038698	TRUE	0.00442329152966406
CHEMBL191	LOSARTAN	EFO_0004232	eosinophilic esophagitis	509	103	5	64102	6.42704955117253	0.00143104730495077	TRUE	0.00466301608325085
CHEMBL1159650	CLOBETASOL PROPIONATE	EFO_0000676	psoriasis	142	1693	11	64102	3.10892730593813	0.0014417816009723	TRUE	0.00469510702155395
CHEMBL2103851	AMUVATINIB	EFO_0000702	small cell lung carcinoma	672	116	6	64102	5.18558237251953	0.00145438993349533	TRUE	0.00473159739642338
CHEMBL109	VALPROIC ACID	EFO_0000095	chronic lymphocytic leukemia	306	345	7	64102	4.39533713406186	0.00145602421843319	TRUE	0.00473566851320777
CHEMBL779	TADALAFIL	EFO_0001073	obesity	26	7209	9	64102	4.18231199528996	0.00148961328745479	TRUE	0.00483685966812159
CHEMBL1168	RAMIPRIL	EFO_0000319	cardiovascular disease	54	994	5	64102	6.50555770036961	0.00149758063254254	TRUE	0.00486060319458598
CHEMBL269732	TACROLIMUS	EFO_0000400	diabetes mellitus	210	974	10	64102	3.26375485760483	0.00152509490867046	TRUE	0.00494061240277184
CHEMBL779	TADALAFIL	Orphanet_232	Sickle cell anemia	26	143	2	64102	37.7688620275184	0.00155062036043992	TRUE	0.00501717030812088
CHEMBL1422	SITAGLIPTIN	EFO_0000660	polycystic ovary syndrome	388	203	6	64102	5.06389086663591	0.00157186325039534	TRUE	0.00507893651446569
CHEMBL1487	ATORVASTATIN	EFO_0000289	bipolar disorder	64	5835	14	64102	2.80023315327963	0.00159256065676046	TRUE	0.00514032029294953
CHEMBL107	COLCHICINE	EFO_0000612	myocardial infarction	291	1504	16	64102	2.4367195548291	0.00159513119548792	TRUE	0.00514705006571208
CHEMBL118	CELECOXIB	EFO_0004607	duodenal ulcer	315	170	5	64102	6.21855235471456	0.00159908304882945	TRUE	0.00515711059317613
CHEMBL1908360	EVEROLIMUS	EFO_0003060	non-small cell lung carcinoma	1590	225	14	64102	2.62269042840533	0.00161379939239038	TRUE	0.00520050305781595
CHEMBL1200500	BECLOMETHASONE DIPROPIONATE	EFO_0000341	chronic obstructive pulmonary disease	576	420	11	64102	3.00431429281662	0.00165679154332322	TRUE	0.00532631478295163
CHEMBL1451	TRIAMCINOLONE	EFO_0004616	osteoarthritis, knee	396	356	8	64102	3.75380068637486	0.00182320286666098	TRUE	0.00580996172466625
CHEMBL121	ROSIGLITAZONE	EFO_0004234	erectile dysfunction	1109	129	8	64102	3.77551015950669	0.00189659137903469	TRUE	0.00602004291561592
CHEMBL521686	OLAPARIB	EFO_0003893	ovarian neoplasm	1599	228	14	64102	2.57090304742151	0.00192187884064289	TRUE	0.00609353184797069
CHEMBL52440	DEXTROMETHORPHAN	EFO_0003843	pain	31	512	3	64102	13.3733011010484	0.00192816053190323	TRUE	0.00611162070265597
CHEMBL1169	AMINOSALICYLIC ACID	EFO_0000729	ulcerative colitis	141	1773	11	64102	2.98681861577328	0.00195448136664742	TRUE	0.00618791235651812
CHEMBL1508	ESCITALOPRAM	EFO_0003843	pain	111	512	5	64102	5.90583881714314	0.0020410285318852	TRUE	0.00643282883998222
CHEMBL408	TROGLITAZONE	EFO_0000400	diabetes mellitus	336	974	13	64102	2.63020991073406	0.00213876506979738	TRUE	0.00671434877540783
CHEMBL483254	PANOBINOSTAT	EFO_0000519	glioblastoma multiforme	2060	283	19	64102	2.1783855973482	0.00222422038978907	TRUE	0.0069494010115494
CHEMBL762	OXYMETAZOLINE	EFO_0000516	glaucoma	374	674	11	64102	2.88231200872229	0.00227007290115927	TRUE	0.00707785112197098
CHEMBL964	DISULFIRAM	EFO_0000756	melanoma	399	451	9	64102	3.30273151494509	0.002280579781228	TRUE	0.00710604336199973
CHEMBL189	MILRINONE	EFO_0003144	heart failure	226	509	7	64102	4.03520275698117	0.00234537562592106	TRUE	0.00728591276935037
CHEMBL601719	CRIZOTINIB	EFO_0000574	lymphoma	2617	99	11	64102	2.94487951152923	0.00239736646097675	TRUE	0.00743248707903822
CHEMBL744	RILUZOLE	EFO_0004895	Tourette syndrome	185	626	7	64102	4.02121909976315	0.00241624919830785	TRUE	0.00748352484496156
CHEMBL1428	NIMODIPINE	EFO_0000713	subarachnoid hemorrhage	298	16	2	64102	30.7783726271933	0.00247580658608318	TRUE	0.00765074033732986
CHEMBL1487	ATORVASTATIN	EFO_0000764	HIV infection	64	1866	7	64102	4.10743204311199	0.00256032285212554	TRUE	0.00789153716477573
CHEMBL608	PROBUCOL	EFO_0000319	cardiovascular disease	221	994	10	64102	3.02922307733822	0.00256374235807798	TRUE	0.0079007642211544
CHEMBL89598	VIGABATRIN	EFO_0000474	epilepsy	96	631	5	64102	5.56325766677326	0.00266446744976644	TRUE	0.00817484524559325
CHEMBL831	LOXAPINE	EFO_0000341	chronic obstructive pulmonary disease	209	420	6	64102	4.53113799211223	0.00269747853089565	TRUE	0.00826421450296509
CHEMBL457	GEMFIBROZIL	EFO_0004319	smoking cessation	155	770	7	64102	3.91653598021885	0.0028263439539348	TRUE	0.00862052912580591
CHEMBL1976040	AZD-1775	EFO_0000574	lymphoma	2693	99	11	64102	2.8578963993149	0.00298472728616784	TRUE	0.00904930289152543
CHEMBL86	METOCLOPRAMIDE	EFO_0000616	neoplasm	207	182	4	64102	7.05378631433981	0.00298546267321161	TRUE	0.00905079289396853
CHEMBL17	DICHLORPHENAMIDE	EFO_0000516	glaucoma	57	674	4	64102	7.13970307498934	0.00307898009685208	TRUE	0.00930427260494008
CHEMBL389621	HYDROCORTISONE	EFO_0000270	asthma	202	2121	15	64102	2.35357157223961	0.00315781547580995	TRUE	0.00952504765588703
CHEMBL300138	ENZASTAURIN	EFO_0000096	neoplasm of mature B-cells	1294	205	11	64102	2.76706892755308	0.00322167356602056	TRUE	0.00969362934743961
CHEMBL932	DIPYRIDAMOLE	EFO_0001645	coronary heart disease	145	2120	12	64102	2.64716123098687	0.00329258723089949	TRUE	0.00988375548013336
CHEMBL1373	MODAFINIL	EFO_0001358	post-traumatic stress disorder	139	279	4	64102	6.86031638637151	0.00330211618010489	TRUE	0.0099091528285621
CHEMBL1421	DASATINIB	EFO_0003884	chronic kidney disease	4246	134	18	64102	2.19248407128828	0.00330973908661283	TRUE	0.00992801313453413
CHEMBL1263	SALMETEROL	EFO_0000464	emphysema	706	222	8	64102	3.38373362534786	0.00343696172846292	TRUE	0.0102710219105389
CHEMBL939	GEFITINIB	EFO_0003060	non-small cell lung carcinoma	2112	225	16	64102	2.25655516926364	0.0034542854655553	TRUE	0.010318221277334
CHEMBL1487	ATORVASTATIN	EFO_0000712	stroke	64	1475	6	64102	4.40592071141364	0.00353681047522392	TRUE	0.0105380052725955
CHEMBL672	FENOFIBRATE	EFO_0004268	sclerosing cholangitis	298	910	11	64102	2.68170860299273	0.00389862197611602	TRUE	0.0115000288586143
CHEMBL122	ROFECOXIB	EFO_0004616	osteoarthritis, knee	116	356	4	64102	6.45575894994705	0.0041104798131167	TRUE	0.0120531950735922
CHEMBL1504	TRIAMCINOLONE ACETONIDE	EFO_0000516	glaucoma	143	674	6	64102	4.14923888575411	0.00419469500047032	TRUE	0.0122729809364364
CHEMBL1508	ESCITALOPRAM	EFO_0000712	stroke	111	1475	8	64102	3.31017121187462	0.00422618386466196	TRUE	0.0123553689101427
CHEMBL1431	METFORMIN	EFO_0000195	metabolic syndrome	42	3177	7	64102	3.84193746186596	0.00427401168874839	TRUE	0.0124794616102768
CHEMBL1508	ESCITALOPRAM	EFO_0004262	panic disorder	111	615	5	64102	4.90056217740388	0.00445294034610582	TRUE	0.0129438435593381
CHEMBL2105737	SONIDEGIB	EFO_0000616	neoplasm	911	182	8	64102	3.20841422833407	0.0047497326764176	TRUE	0.0137024303418695
CHEMBL191	LOSARTAN	GO_0007568	aging	509	258	7	64102	3.51859098472929	0.00484028344129368	TRUE	0.0139317029114929
CHEMBL650	METHYLPREDNISOLONE	EFO_0001378	multiple myeloma	221	596	7	64102	3.51462964976232	0.00489874196495051	TRUE	0.0140750466632578
CHEMBL49	BUSPIRONE	EFO_0002508	Parkinson's disease	85	3371	11	64102	2.6835935082028	0.00493445235008852	TRUE	0.0141675773510667
CHEMBL844	BRIMONIDINE	EFO_0004190	open-angle glaucoma	172	253	4	64102	6.08861514875964	0.0049723488331776	TRUE	0.0142636904734013
CHEMBL220491	BRINZOLAMIDE	EFO_1001069	ocular hypertension	297	147	4	64102	6.07706935629617	0.00502113550773625	TRUE	0.0143886217552257
CHEMBL1095	ETHOTOIN	EFO_0000474	epilepsy	112	631	5	64102	4.72961910839916	0.00514721563474002	TRUE	0.0147084541041237
CHEMBL1373	MODAFINIL	EFO_0000614	narcolepsy with cataplexy	139	1216	8	64102	3.17233660346293	0.00521509354643652	TRUE	0.0148812157897836
CHEMBL495	ALPROSTADIL	EFO_0003144	heart failure	262	509	7	64102	3.46337496808362	0.00525523935426813	TRUE	0.0149796426183485
CHEMBL1051	LATANOPROST	EFO_0004192	alopecia areata	85	523	4	64102	6.04125761669404	0.00526997274590051	TRUE	0.0150164475696777
CHEMBL1064	SIMVASTATIN	EFO_0000660	polycystic ovary syndrome	1206	203	10	64102	2.71625932586955	0.00541592552420966	TRUE	0.0153897814782867
CHEMBL49	BUSPIRONE	EFO_0003758	autism	85	5501	15	64102	2.28618593372405	0.0055662417813249	TRUE	0.015772825118693
CHEMBL723	CARVEDILOL	EFO_0000400	diabetes mellitus	338	974	12	64102	2.40288372467934	0.00609984269662595	TRUE	0.0171175293008784
CHEMBL1276308	MIFEPRISTONE	EFO_0005429	borderline personality disorder symptom	240	1205	11	64102	2.52109023701093	0.00615086134484759	TRUE	0.0172463505042288
CHEMBL160	CYCLOSPORINE	EFO_0000274	atopic eczema	706	526	13	64102	2.29939761952887	0.0061978342800424	TRUE	0.0173642789681547
CHEMBL1144	PRAVASTATIN	EFO_0000182	hepatocellular carcinoma	352	599	9	64102	2.80879253131064	0.00633971644925955	TRUE	0.0177129658163826
CHEMBL107	COLCHICINE	EFO_0000182	hepatocellular carcinoma	291	599	8	64102	3.02376530362588	0.00647324918175869	TRUE	0.0180452855303507
CHEMBL554	LAPATINIB	EFO_0003060	non-small cell lung carcinoma	1865	225	14	64102	2.22338860057215	0.00656721651731722	TRUE	0.0182838818019557
CHEMBL192	SILDENAFIL	EFO_0000284	benign prostatic hyperplasia	389	359	7	64102	3.29834071525896	0.00672484184507117	TRUE	0.0186708904521086
CHEMBL220491	BRINZOLAMIDE	EFO_0004190	open-angle glaucoma	297	253	5	64102	4.38829761559179	0.00675333994594386	TRUE	0.0187401963534933
CHEMBL1404	RANOLAZINE	HP_0001657	prolonged QT interval	249	707	8	64102	2.99898779053711	0.00682280506011607	TRUE	0.0189110357644521
CHEMBL269732	TACROLIMUS	EFO_0003144	heart failure	210	509	6	64102	3.70652192243679	0.00694450939067491	TRUE	0.0192053264510671
CHEMBL1487	ATORVASTATIN	EFO_0001359	type I diabetes mellitus	64	5458	12	64102	2.48273145055163	0.00721143405207573	TRUE	0.0198783233222243
CHEMBL672	FENOFIBRATE	EFO_0001378	multiple myeloma	298	596	8	64102	2.96564945688582	0.0072119071684789	TRUE	0.0198788890248125
CHEMBL1535	HYDROXYCHLOROQUINE	EFO_0000681	renal cell carcinoma	99	82	2	64102	16.4706685522517	0.00723577843210865	TRUE	0.0199343210898319
CHEMBL844	BRIMONIDINE	EFO_1001069	ocular hypertension	172	147	3	64102	7.86235925806918	0.00742278769127897	TRUE	0.02039651770529
CHEMBL1008	BEPRIDIL	EFO_0000319	cardiovascular disease	144	994	7	64102	3.25972783522961	0.00744449866620624	TRUE	0.0204478465918653
CHEMBL1487	ATORVASTATIN	EFO_0003095	non-alcoholic fatty liver disease	64	1226	5	64102	4.35967388030618	0.00763010021114874	TRUE	0.0209027055845347
CHEMBL1456	MYCOPHENOLATE MOFETIL	EFO_0003047	hepatitis C infection	712	256	8	64102	2.89310129080063	0.00832455581279118	TRUE	0.022563599521064
CHEMBL1908360	EVEROLIMUS	EFO_0000403	diffuse large B-cell lymphoma	1590	165	10	64102	2.54616236281684	0.00845534575844313	TRUE	0.0228746557295298
CHEMBL1487	ATORVASTATIN	EFO_0003885	multiple sclerosis	64	4889	11	64102	2.51696057425191	0.0086180724684598	TRUE	0.0232614603347177
CHEMBL1168	RAMIPRIL	EFO_0000612	myocardial infarction	54	1504	5	64102	4.25726441981405	0.00863522746503277	TRUE	0.023304373510429
CHEMBL1161	MOMETASONE FUROATE	EFO_0004208	Vitiligo	492	451	9	64102	2.66285888696016	0.00871332192577018	TRUE	0.0234903561671853
CHEMBL1064	SIMVASTATIN	EFO_0004197	hepatitis B infection	1206	252	11	64102	2.3929957655026	0.00876597130044861	TRUE	0.0236168500290378
CHEMBL413	SIROLIMUS	EFO_0000182	hepatocellular carcinoma	506	599	11	64102	2.38108701160593	0.00879369736510192	TRUE	0.0236820901857221
CHEMBL189	MILRINONE	EFO_0000319	cardiovascular disease	226	994	9	64102	2.64797177874381	0.0092345582988515	TRUE	0.0247356025905597
CHEMBL118	CELECOXIB	EFO_0003898	ankylosing spondylitis	315	258	5	64102	4.05015787355883	0.0092871913796632	TRUE	0.0248505710488933
CHEMBL384467	DEXAMETHASONE	EFO_0005207	congenital heart disease	734	72	4	64102	5.10116612477432	0.00949148300888387	TRUE	0.0253341785070403
CHEMBL1200374	EXEMESTANE	EFO_0000616	neoplasm	450	182	5	64102	4.02954082798759	0.00954308894370685	TRUE	0.0254545260628241
CHEMBL1771	CLOPIDOGREL	EFO_0002615	internal carotid artery stenosis	571	17	2	64102	14.8837523015521	0.00985933492089621	TRUE	0.0262057435276561
CHEMBL1487	ATORVASTATIN	HP_0003124	hypercholesterolemia	64	4983	11	64102	2.46555372280909	0.00987335025320415	TRUE	0.026240176051682
CHEMBL1502	PANTOPRAZOLE	EFO_0000378	coronary artery disease	16	3553	4	64102	5.68549872867271	0.0100182870779536	TRUE	0.0265806275965227
CHEMBL1286	LEVETIRACETAM	HP_0100543	cognitive impairment	220	1411	11	64102	2.34887885072618	0.0100646798702627	TRUE	0.0266922648239044
CHEMBL1404	RANOLAZINE	EFO_0000275	atrial fibrillation	249	215	4	64102	4.92465706551041	0.0101657635117559	TRUE	0.0269199372418046
CHEMBL717	MEDROXYPROGESTERONE ACETATE	EFO_0001065	endometriosis	365	627	9	64102	2.58195437275382	0.0104881474794032	TRUE	0.0276552122702408
CHEMBL1566	ACARBOSE	EFO_0003095	non-alcoholic fatty liver disease	156	1226	8	64102	2.78372303501926	0.0106511069101574	TRUE	0.0280281353334596
CHEMBL1479	DANAZOL	EFO_0003014	breast fibrocystic disease	677	15	2	64102	14.4547424776725	0.0106763591428678	TRUE	0.0280886094733738
CHEMBL198362	RIVAROXABAN	EFO_0004286	venous thromboembolism	93	107	2	64102	13.3783185765042	0.0106968795688968	TRUE	0.0281366115490408
CHEMBL960	LEFLUNOMIDE	EFO_0000540	immune system disease	313	175	4	64102	4.81539540336873	0.0109696430762141	TRUE	0.0287775073034194
CHEMBL107	COLCHICINE	EFO_0003780	Behcet's syndrome	291	408	6	64102	3.32057161683427	0.0113152490966754	TRUE	0.0295775700725236
CHEMBL580	LORAZEPAM	EFO_0000249	Alzheimers disease	33	3757	6	64102	3.57330749832911	0.0113920507413103	TRUE	0.0297573614917956
CHEMBL1535	HYDROXYCHLOROQUINE	EFO_0004244	interstitial lung disease	99	106	2	64102	12.664234969926	0.0118378477481921	TRUE	0.0307777405190637
CHEMBL1431	METFORMIN	EFO_0000289	bipolar disorder	42	5835	9	64102	2.72597701280536	0.0119391578656256	TRUE	0.0310074621804124
CHEMBL1480	FELODIPINE	EFO_0000319	cardiovascular disease	88	994	5	64102	3.83883558822815	0.0120846248386834	TRUE	0.03134247618589
CHEMBL506871	VELIPARIB	EFO_0003060	non-small cell lung carcinoma	1046	225	9	64102	2.52485012256026	0.0122157740199045	TRUE	0.0316295582939745
CHEMBL707	DOXAZOSIN	EFO_0001358	post-traumatic stress disorder	39	279	2	64102	12.4449365540842	0.0125795507670909	TRUE	0.0324300154485818
CHEMBL650	METHYLPREDNISOLONE	EFO_0002690	systemic lupus erythematosus	221	1452	11	64102	2.26961659715774	0.0126317804435742	TRUE	0.0325465717991467
CHEMBL217092	SARACATINIB	EFO_0003060	non-small cell lung carcinoma	2438	225	16	64102	1.94246844047571	0.0127703240308444	TRUE	0.0328569816414994
CHEMBL2105737	SONIDEGIB	EFO_0004193	basal cell carcinoma	911	98	5	64102	3.74435219264405	0.0131742034102205	TRUE	0.0337659492972993
CHEMBL1535	HYDROXYCHLOROQUINE	EFO_0002689	primary antiphospholipid syndrome	99	317	3	64102	6.33786062158809	0.0132506865674521	TRUE	0.0339315065476494
CHEMBL185	FLUOROURACIL	EFO_0004252	nasopharyngeal neoplasm	184	671	6	64102	3.20605058767414	0.0133855333200424	TRUE	0.0342437254365905
CHEMBL546	OXPRENOLOL	EFO_0000319	cardiovascular disease	125	994	6	64102	3.21433955765204	0.0135681124406365	TRUE	0.03464750279285
CHEMBL832	SULFINPYRAZONE	EFO_0004274	gout	56	1054	4	64102	4.61508415200759	0.0135794327175429	TRUE	0.0346728306656553
CHEMBL705	ALITRETINOIN	EFO_0000616	neoplasm	492	182	5	64102	3.67948659932711	0.0135973900100481	TRUE	0.0347091271309122
CHEMBL384467	DEXAMETHASONE	EFO_0002609	chronic childhood arthritis	734	326	9	64102	2.46903493692787	0.0136436455755029	TRUE	0.0348028868811908
CHEMBL1431	METFORMIN	EFO_0003869	breast neoplasm	42	2205	5	64102	3.79994300829089	0.0141838413718109	TRUE	0.0359968517731531
CHEMBL122	ROFECOXIB	EFO_0003843	pain	116	512	4	64102	4.46275636227013	0.0142785006750808	TRUE	0.0362160289374613
CHEMBL276711	SEMAXANIB	EFO_0000681	renal cell carcinoma	399	82	3	64102	6.1006741398703	0.0147522882924182	TRUE	0.0372661634974943
CHEMBL89598	VIGABATRIN	EFO_0004895	Tourette syndrome	96	626	4	64102	4.43047183613846	0.0147702772490639	TRUE	0.0373039863608042
CHEMBL652	FLECAINIDE	EFO_0000275	atrial fibrillation	281	215	4	64102	4.35325446051769	0.0152314023015901	TRUE	0.038319925675182
CHEMBL175247	ORLISTAT	EFO_0000660	polycystic ovary syndrome	298	203	4	64102	4.34850737555415	0.0152932128775701	TRUE	0.0384506627898656
CHEMBL83	TAMOXIFEN	EFO_0004220	Chronic Hepatitis C infection	858	108	5	64102	3.59283644338155	0.0153073735868146	TRUE	0.0384788423704743
CHEMBL637	VENLAFAXINE	EFO_0001358	post-traumatic stress disorder	217	279	4	64102	4.3437263766719	0.0153387321497805	TRUE	0.0385462695304215
CHEMBL1431	METFORMIN	EFO_0000692	schizophrenia	42	5048	8	64102	2.75523573237304	0.0154577327735461	TRUE	0.0388195837437725
CHEMBL650	METHYLPREDNISOLONE	EFO_0000341	chronic obstructive pulmonary disease	221	420	5	64102	3.53960576311548	0.0156872295953296	TRUE	0.0393320337924527
CHEMBL597	PHENTOLAMINE	EFO_0000319	cardiovascular disease	94	994	5	64102	3.5793727291234	0.015709584038325	TRUE	0.039374778205901
CHEMBL377300	BRIVANIB	EFO_0000182	hepatocellular carcinoma	276	599	7	64102	2.77943382507675	0.0157941718925588	TRUE	0.0395627371485055
CHEMBL1093	ARTICAINE	EFO_0003843	pain	66	512	3	64102	5.94267084311507	0.0159860027694719	TRUE	0.0399852137226097
CHEMBL1513	IRBESARTAN	EFO_0000275	atrial fibrillation	956	215	8	64102	2.5656758912027	0.0160474589921732	TRUE	0.0401186474804331
CHEMBL1908360	EVEROLIMUS	EFO_0000681	renal cell carcinoma	1590	82	6	64102	3.11169881733861	0.0163590547776416	TRUE	0.0407959288807265
CHEMBL49	BUSPIRONE	EFO_0006788	anxiety disorder	85	147	2	64102	10.6143462418457	0.0164664548968409	TRUE	0.0410251573200402
CHEMBL548	DINOPROSTONE	EFO_0003843	pain	184	512	5	64102	3.49335270913698	0.0165724721581075	TRUE	0.0412505130984962
CHEMBL813	EPROSARTAN	EFO_0000537	hypertension	23	6014	6	64102	3.41128268403606	0.0169276137701302	TRUE	0.0420414211062492
CHEMBL413	SIROLIMUS	GO_0007568	aging	506	258	6	64102	3.0162214096379	0.0172510938088527	TRUE	0.0427195048166984
CHEMBL1456	MYCOPHENOLATE MOFETIL	EFO_0003884	chronic kidney disease	712	134	5	64102	3.46800174291053	0.0172720035846804	TRUE	0.042763639051123
CHEMBL1451	TRIAMCINOLONE	EFO_0000274	atopic eczema	396	526	8	64102	2.51494468551336	0.0174568808876106	TRUE	0.0431781556036515
CHEMBL1017	TELMISARTAN	EFO_0000764	HIV infection	306	1866	16	64102	1.8474691722374	0.0184347414867551	TRUE	0.0452609608481674
CHEMBL1771	CLOPIDOGREL	EFO_0004607	duodenal ulcer	571	170	5	64102	3.39240703223926	0.018567509407766	TRUE	0.0455403174716256
CHEMBL1444	LETROZOLE	EFO_0003869	breast neoplasm	45	2205	5	64102	3.51446000742081	0.0187308892319769	TRUE	0.0458797040917262
CHEMBL1421	DASATINIB	EFO_0002429	polycythemia vera	4246	24	5	64102	3.71274607440548	0.0187357420774283	TRUE	0.0458885612719269
CHEMBL806	FLUTAMIDE	EFO_0000660	polycystic ovary syndrome	480	203	5	64102	3.37168331299401	0.018896644830365	TRUE	0.0462416923098488
CHEMBL1487	ATORVASTATIN	EFO_0000270	asthma	64	2121	6	64102	3.02863771228258	0.019098957912402	TRUE	0.0466795616708866
CHEMBL384467	DEXAMETHASONE	EFO_0000274	atopic eczema	734	526	12	64102	2.03235197123262	0.019502464153296	TRUE	0.0475406218544401
CHEMBL1286	LEVETIRACETAM	EFO_0004262	panic disorder	220	615	6	64102	2.91284481024355	0.0201060266208157	TRUE	0.0488257258696085
CHEMBL83	TAMOXIFEN	EFO_0000660	polycystic ovary syndrome	858	203	7	64102	2.6458386974208	0.020197652683352	TRUE	0.0490097386405981
CHEMBL631	PROPAFENONE	EFO_0000275	atrial fibrillation	65	215	2	64102	9.51105729768182	0.0202771197040963	TRUE	0.0491816587449325
CHEMBL103	PROGESTERONE	EFO_0000474	epilepsy	276	631	7	64102	2.63556265142066	0.020332920161186	TRUE	0.0492976651820169
